# Supplementary material for: Comparative Chloroplast Genomics Reveals Intrageneric Divergence in Salix
Source: Int J Mol Sci. 2025 Mar 3;26(5):2248. doi: 10.3390/ijms26052248 (PMC11900436; doi:10.3390/ijms26052248)
Supplement: Supplementary file 1 [file ijms-26-02248-s001.zip]

Archive with 1 entries (1 files):
- ijms-3439502-supplementary.xlsx
