# Supplementary material for: Comparative Chloroplast Genomics Reveals Intrageneric Divergence in Salix
Source: Int J Mol Sci. 2025 Mar 3;26(5):2248. doi: 10.3390/ijms26052248 (PMC11900436; doi:10.3390/ijms26052248)
Supplement: Supplementary file 1 [file ijms-26-02248-s001.zip › ijms-3439502-supplementary.xlsx]

## Sheet: S1
Table S1. Gene composition in the chloroplast genomes of Salix sp.
Category	Gene group	Gene name
Photosynthesis	Subunits of photosystem I	psaA,psaB,psaC,psaI,psaJ
	Subunits of photosystem II	psbA,psbB,psbC,psbD,psbE,psbF,psbH,psbI,psbJ,psbK,psbL,psbM,psbN,psbT,psbZ
	Subunits of NADH dehydrogenase	ndhA*,ndhB*(2),ndhC,ndhD,ndhE,ndhF,ndhG,ndhH,ndhI,ndhJ,ndhK
	Subunits of cytochrome b/f complex	petA,petB*,petD*,petG,petL,petN
	Subunits of ATP synthase	atpA,atpB,atpE,atpF*,atpH,atpI
	Large subunit of rubisco	rbcL
	Subunits photochlorophyllide reductase	-
Self-replication	Proteins of large ribosomal subunit	rpl14,rpl16*,rpl2*(2),rpl20,rpl22,rpl23(2),rpl33,rpl36
	Proteins of small ribosomal subunit	rps11,rps12,rps12*(2),rps14,rps15,rps16,rps18,rps19(2),rps2,rps3,rps4,rps7(2),rps8
	Subunits of RNA polymerase	rpoA,rpoB,rpoC1*,rpoC2
	Ribosomal RNAs	rrn16(2),rrn23(2),rrn4.5(2),rrn5(2)
	Transfer RNAs	trnA-UGC*(2),trnC-GCA,trnD-GUC,trnE-UUC*(2),trnF-GAA,trnG-GCC*,trnG-UCC,trnH-GUG,trnK-UUU*,trnL-CAA(2),trnL-UAA*,trnL-UAG,trnM-CAU(2),trnN-GUU(2),trnP-UGG,trnQ-UUG,trnR-ACG(2),trnR-UCU,trnS-GCU,trnS-GGA,trnS-UGA,trnT-CGU*,trnT-GGU,trnT-UGU,trnV-GAC(2),trnV-UAC*,trnW-CCA,trnY-GUA
Other genes	Maturase	matK
	Protease	clpP**
	Envelope membrane protein	cemA
	Acetyl-CoA carboxylase	accD
	c-type cytochrome synthesis gene	ccsA
	Translation initiation factor	infA
	other	aptE,aptF*
Genes of unknown function	Conserved hypothetical chloroplast ORF	ycf1,ycf2(2),ycf3**,ycf4
Notes: Gene*: Gene with one introns; Gene**: Gene with two introns; #Gene: Pseudo gene; Gene(2): Number of copies of multi-copy genes.

## Sheet: S2
Table S2 Details of the sampling information in this study.
Species	Acquisition number	Collection site	Place of preservation
Salix_pedicellaris	CU13901849	52°09'N，114°52‘W	University of Calgary Herbarium
Salix_nivalis	CU13901847	52°21'N，115°46‘W	University of Calgary Herbarium
Salix_babylonica	BJFC00088286	Xizang, China	Beijing Forestry University Herbarium
Salix_nigra	BJFC00106490	America	Beijing Forestry University Herbarium
Salix_interior	BJFC00106501	America	Beijing Forestry University Herbarium
Populus_koreana	MW376789	outgroup
Populus_lasiocarpa	KX641589	outgroup
Salix_acutifolia	MW435413
Salix_amygdaloides	SRR16018712
Salix_annulifera	SRR16018692
Salix_arbutifolia	MK117825
Salix_atopantha	SRR16018687
Salix_austrotibetica	SRR16018694
Salix_baileyi	SRR16018742
Salix_brachista	SRR7341535
Salix_caprea	MW435424
Salix_caroliniana	SRR16018728
Salix_cf_fragilis	SRR16018667
Salix_cf_plolyclona_complex	SRR16018706
Salix_chaenomeloides	SRR16018669
Salix_cheilophila	SRR16018673
Salix_chienii	SRR16018743
Salix_cupularis	SRR16018727
Salix_daltoniana	SRR16018691
Salix_daphnoides	MW435427
Salix_dunnii	SRR12893418
Salix_ernestii	SRR16018741
Salix_exigua	SRR16018746
Salix_fargesii	SRR16018722
Salix_fargesii_var_hypotricha	SRR16018724
Salix_foetida	MW435429
Salix_helvetica	MW435434
Salix_herbacea	MW435436
Salix_heterochroma	SRR16018698
Salix_hukaoana	SRR16018704
Salix_hylonoma	SRR16018690
Salix_hypoleuca_var_kansuensis	SRR16018708
Salix_hypoleuca_var_platyphylla	SRR16018745
Salix_integra	SRR16018744
Salix_interior	SRR16018714
Salix_koreensis	OK500208
Salix_laishuiensis	SRR16018679
Salix_longiflora	SRR16018700
Salix_lucida	SRR16018710
Salix_luctuosa	SRR16018671
Salix_matsudana	SRR16018736
Salix_minjiangensis	MG262365
Salix_moupinensis	SRR16018709
Salix_muliensis	SRR16018689
Salix_myrtillacea	SRR16018747
Salix_nigra	SRR16018711
Salix_opsimantha	SRR16018668
Salix_opsimantha	SRR16018740
Salix_paraheterochroma	SRR16018707
Salix_paraplesia	SRR16018672
Salix_pentandra	SRR16018735
Salix_permollis	SRR16018718
Salix_plolyclona_complex	SRR16018695
Salix_polyclona	SRR21562614
Salix_reticulata	MW435444
Salix_retusa	MW435446
Salix_rorida	SRR16018702
Salix_sclerophylloides	SRR16018696
Salix_shihtsuanensis	SRR16018731
Salix_sinopurpurea	SRR12809611
Salix_spathulifolia	SRR16018732
Salix_staintoniana	SRR16018693
Salix_taipaiensis	SRR16018729
Salix_tangii	SRR16018738
Salix_tetrasperma	SRR16018705
Salix_triandra	SRR16018680
salix_triandroides	MW929215
Salix_trichocarpa	SRR16018682
Salix_wangiana	SRR16018726
Salix_yadongensis	SRR16018699
Salix_yuhuangshanensis	SRR16018733

## Sheet: S3
Table S3 The number and types of simple repeat sequences (SSRs) in the chloroplast genomes of 16 Salix species
ID	SSR nr.	SSR type	SSR	size	start	end	location	Region
S. integra	1	c	(A)10ttatttaaggagcaatgccaaccctcttgatagaacaagaaattggcgattgctcc(T)12	78	171	248	IGS(trnH-GUG,psbA)	LSC
S. integra	2	p4	(TGAA)3	12	1541	1552	IGS(psbA,trnK-UUU)	LSC
S. integra	3	p1	(A)13	13	4559	4571	IGS(trnK-UUU,trnQ-UUG)	LSC
S. integra	4	p1	(A)10	10	6216	6225	psbI(partical:20.00%)	LSC
S. integra	5	p1	(T)13	13	6538	6550	IGS(trnS-GCU,trnT-CGU)	LSC
S. integra	6	c	(TA)8tttttaatctattc(T)10	40	6713	6752	IGS(trnS-GCU,trnT-CGU)	LSC
S. integra	7	p1	(T)16	16	6996	7011	IGS(trnS-GCU,trnT-CGU)	LSC
S. integra	8	p1	(T)12	12	7296	7307	trnT-CGU-intron1	LSC
S. integra	9	c	(AT)6cgttattatttcttattaattatttttattaattttttattaat(ATTA)3	68	8182	8249	IGS(trnR-UCU,atpA)	LSC
S. integra	10	p1	(T)10	10	9931	9940	IGS(atpA,atpF)	LSC
S. integra	11	p1	(A)11	11	10743	10753	atpF-intron1	LSC
S. integra	12	p1	(T)13	13	11309	11321	IGS(atpF,atpH)	LSC
S. integra	13	c	(A)11tacgta(T)10	27	11691	11717	IGS(atpF,atpH)	LSC
S. integra	14	p4	(GAAA)3	12	13754	13765	IGS(atpI,rps2)	LSC
S. integra	15	p1	(T)10	10	14690	14699	IGS(rps2,rpoC2)	LSC
S. integra	16	p1	(T)14	14	17028	17041	rpoC2	LSC
S. integra	17	p2	(AT)5	10	18395	18404	rpoC2	LSC
S. integra	18	p1	(T)11	11	19444	19454	rpoC1-exon2	LSC
S. integra	19	p1	(T)10	10	21156	21165	rpoC1-intron1	LSC
S. integra	20	p1	(A)10	10	21478	21487	rpoC1-intron1	LSC
S. integra	21	p1	(T)12	12	24744	24755	rpoB	LSC
S. integra	22	p1	(A)10	10	25410	25419	IGS(rpoB,trnC-GCA)	LSC
S. integra	23	p1	(T)10	10	25856	25865	IGS(rpoB,trnC-GCA)	LSC
S. integra	24	p1	(T)10	10	26138	26147	IGS(rpoB,trnC-GCA)	LSC
S. integra	25	p1	(T)10	10	26888	26897	IGS(trnC-GCA,petN)	LSC
S. integra	26	c	(ACAA)3aaaaaagtgcgataaagataagtcctagtacagtat(A)10	58	28935	28992	IGS(psbM,trnD-GUC)	LSC
S. integra	27	p1	(A)11	11	30017	30027	IGS(trnD-GUC,trnY-GUA)	LSC
S. integra	28	c	(AAAT)3aacaaataaataaaaataaataacaagtagagcagaaatttttacttc(T)10	70	30137	30206	IGS(trnD-GUC,trnY-GUA)	LSC
S. integra	29	p1	(A)10	10	31336	31345	IGS(trnT-GGU,psbD)	LSC
S. integra	30	c	(TA)5ttctagatcctgcatctatctaga(AT)5	44	35153	35196	IGS(trnS-UGA,psbZ)	LSC
S. integra	31	p1	(T)11	11	36368	36378	IGS(trnG-GCC,trnM-CAU)	LSC
S. integra	32	p4	(TCTA)3	12	41627	41638	IGS(psaA,ycf3)	LSC
S. integra	33	p1	(T)10	10	42434	42443	ycf3-intron2	LSC
S. integra	34	p1	(T)11	11	42936	42946	ycf3-intron2	LSC
S. integra	35	p1	(A)10	10	44363	44372	IGS(ycf3,trnS-GGA)	LSC
S. integra	36	c	(A)13tag(A)10	26	45835	45860	trnT-UGU(partical:3.85%)	LSC
S. integra	37	p1	(A)10	10	46057	46066	IGS(trnT-UGU,trnL-UAA)	LSC
S. integra	38	p5	(TAGAA)3	15	46344	46358	IGS(trnT-UGU,trnL-UAA)	LSC
S. integra	39	p1	(A)11	11	46880	46890	trnL-UAA-intron1	LSC
S. integra	40	p1	(T)11	11	47374	47384	IGS(trnL-UAA,trnF-GAA)	LSC
S. integra	41	p1	(A)15	15	47741	47755	IGS(trnF-GAA,ndhJ)	LSC
S. integra	42	p1	(T)10	10	49563	49572	IGS(ndhK,ndhC)	LSC
S. integra	43	p1	(A)10	10	50298	50307	IGS(ndhC,trnV-UAC)	LSC
S. integra	44	p3	(AAT)4	12	50451	50462	IGS(ndhC,trnV-UAC)	LSC
S. integra	45	p1	(T)11	11	51159	51169	IGS(ndhC,trnV-UAC)	LSC
S. integra	46	p1	(T)12	12	54547	54558	IGS(atpB,rbcL)	LSC
S. integra	47	p1	(T)11	11	54807	54817	IGS(atpB,rbcL)	LSC
S. integra	48	p1	(T)10	10	58820	58829	IGS(accD,psaI)	LSC
S. integra	49	p1	(T)11	11	59468	59478	IGS(psaI,ycf4)	LSC
S. integra	50	p1	(T)11	11	60468	60478	IGS(ycf4,cemA)	LSC
S. integra	51	p2	(TA)6	12	62804	62815	IGS(petA,psbJ)	LSC
S. integra	52	p1	(A)10	10	63331	63340	IGS(petA,psbJ)	LSC
S. integra	53	p4	(ATTA)3	12	63886	63897	psbL(partical:58.33%)	LSC
S. integra	54	p1	(T)11	11	65034	65044	IGS(psbE,petL)	LSC
S. integra	55	p4	(AAAT)3	12	65175	65186	IGS(psbE,petL)	LSC
S. integra	56	p1	(T)12	12	65463	65474	IGS(psbE,petL)	LSC
S. integra	57	c	(A)11tagaa(T)12	28	65755	65782	IGS(petL,petG)	LSC
S. integra	58	c	(T)14actccactacatcttgaatgcctatactatctcatatagaaactatattctatattattatatagaaatatatataa(AT)5	101	66278	66378	IGS(trnW-CCA,trnP-UGG)	LSC
S. integra	59	p2	(TA)5	10	66908	66917	IGS(trnP-UGG,psaJ)	LSC
S. integra	60	p1	(G)12	12	67126	67137	IGS(psaJ,rpl33)	LSC
S. integra	61	p2	(AT)5	10	67869	67878	IGS(rpl33,rps18)	LSC
S. integra	62	c	(A)11tgaaaaaaagaatataatcttttttttgtcctctttcataatttataataatataaatagcatttaagaaccttctggtgtgaaaac(A)10	108	70566	70673	clpP-intron2	LSC
S. integra	63	p1	(A)10	10	72316	72325	IGS(clpP,psbB)	LSC
S. integra	64	p4	(TTTC)3	12	75097	75108	IGS(psbH,petD)	LSC
S. integra	65	p1	(A)11	11	80736	80746	rps8	LSC
S. integra	66	p1	(T)10	10	80971	80980	IGS(rps8,rpl14)	LSC
S. integra	67	p6	(TTGATA)3	18	82217	82234	IGS(rps16,rps3)	LSC
S. integra	68	p1	(T)13	13	83273	83285	IGS(rps16,rps3)	LSC
S. integra	69	p1	(T)17	17	84968	84984	IGS(rps19/rps19-2,rpl2/rpl2-2)	IRb
S. integra	70	p1	(T)11	11	97977	97987	IGS(ndhB/ndhB-2,trnV-GAC)	IRb
S. integra	71	p1	(T)10	10	99695	99704	IGS(ndhB/ndhB-2,trnV-GAC)	IRb
S. integra	72	p1	(A)10	10	108769	108778	IGS(rrn5S,trnR-ACG)	IRb
S. integra	73	c	(T)11atttctattaaattaaatt(ATTA)3	42	109186	109227	IGS(trnR-ACG,trnN-GUU)	IRb
S. integra	74	p1	(T)11	11	109337	109347	IGS(trnR-ACG,trnN-GUU)	IRb
S. integra	75	p1	(T)11	11	111723	111733	IGS(trnN-GUU,ndhF)	IRb
S. integra	76	p1	(A)15	15	114218	114232	IGS(ndhF,trnL-UAG)	SSC
S. integra	77	p1	(T)10	10	116022	116031	IGS(ccsA,ndhD)	SSC
S. integra	78	p4	(AATA)3	12	116264	116275	ndhD	SSC
S. integra	79	p1	(A)10	10	119600	119609	IGS(ndhG,ndhI)	SSC
S. integra	80	p1	(A)10	10	121336	121345	ndhA-intron1	SSC
S. integra	81	p2	(AT)9	18	121581	121598	ndhA-intron1	SSC
S. integra	82	p1	(A)12	12	123763	123774	IGS(ndhH,rps15)	SSC
S. integra	83	p1	(T)10	10	124210	124219	IGS(rps15,ycf1/ycf1-2)	SSC
S. integra	84	p1	(T)10	10	125593	125602	ycf1,ycf1-2	SSC
S. integra	85	p4	(CATT)3	12	126133	126144	ycf1,ycf1-2	SSC
S. integra	86	p1	(T)11	11	127100	127110	ycf1,ycf1-2	SSC
S. integra	87	p1	(A)11	11	128345	128355	ycf1,ycf1-2	IRa
S. integra	88	p1	(A)11	11	130731	130741	IGS(trnN-GUU-2,trnR-ACG-2)	IRa
S. integra	89	c	(TTAA)3taatttaatttaatagaaat(A)11	43	130850	130892	IGS(trnN-GUU-2,trnR-ACG-2)	IRa
S. integra	90	p1	(T)10	10	131300	131309	IGS(trnR-ACG-2,rrn5S-2)	IRa
S. integra	91	p1	(A)10	10	140374	140383	IGS(trnV-GAC-2,ndhB-3/ndhB-4)	IRa
S. integra	92	p1	(A)11	11	142091	142101	IGS(trnV-GAC-2,ndhB-3/ndhB-4)	IRa
S. integra	93	p1	(A)17	17	155094	155110	IGS(rpl2-3/rpl2-4,rps19-3/rps19-4)	IRa
S. pedicellaris	1	p1	(T)13	13	236	248	trnG-GCC-intron2	LSC
S. pedicellaris	2	p4	(TGAA)3	12	1541	1552	trnG-GCC-intron2	LSC
S. pedicellaris	3	p1	(A)13	13	4559	4571	trnG-GCC-intron2	LSC
S. pedicellaris	4	p1	(A)10	10	6216	6225	psbI(partical:20.00%),trnG-GCC-intron2	LSC
S. pedicellaris	5	p1	(T)15	15	6541	6555	trnG-GCC-intron2	LSC
S. pedicellaris	6	c	(TA)8tttttaatctattc(T)10	40	6718	6757	trnG-GCC-intron2	LSC
S. pedicellaris	7	p1	(T)15	15	7001	7015	trnG-GCC-intron2	LSC
S. pedicellaris	8	p1	(T)11	11	7300	7310	trnG-GCC-intron2,trnT-CGU-intron1	LSC
S. pedicellaris	9	c	(T)10catttttcc(AT)6cgttattatttcttattaattatttttattaattttttattaat(ATTA)3	87	8167	8253	trnG-GCC-intron2	LSC
S. pedicellaris	10	p1	(T)10	10	9935	9944	trnG-GCC-intron2	LSC
S. pedicellaris	11	p1	(T)13	13	11311	11323	trnG-GCC-intron2	LSC
S. pedicellaris	12	c	(A)10tacgta(T)11	27	11693	11719	trnG-GCC-intron2	LSC
S. pedicellaris	13	p4	(GAAA)3	12	13756	13767	trnG-GCC-intron2	LSC
S. pedicellaris	14	p1	(T)10	10	14692	14701	trnG-GCC-intron2	LSC
S. pedicellaris	15	p1	(T)14	14	17069	17082	rpoC2,trnG-GCC-intron2	LSC
S. pedicellaris	16	p2	(AT)5	10	18436	18445	rpoC2,trnG-GCC-intron2	LSC
S. pedicellaris	17	p1	(T)11	11	19485	19495	rpoC1-exon2,trnG-GCC-intron2	LSC
S. pedicellaris	18	p1	(T)10	10	21197	21206	rpoC1-intron1,trnG-GCC-intron2	LSC
S. pedicellaris	19	p1	(A)10	10	21519	21528	rpoC1-intron1,trnG-GCC-intron2	LSC
S. pedicellaris	20	p1	(T)12	12	24785	24796	rpoB,trnG-GCC-intron2	LSC
S. pedicellaris	21	p1	(A)10	10	25451	25460	trnG-GCC-intron2	LSC
S. pedicellaris	22	p1	(T)10	10	26096	26105	trnG-GCC-intron2	LSC
S. pedicellaris	23	c	(ACAA)3aaaaaagtgcgataaagataagtcctagtacagtat(A)10	58	28901	28958	trnG-GCC-intron2	LSC
S. pedicellaris	24	p1	(A)11	11	29983	29993	trnG-GCC-intron2	LSC
S. pedicellaris	25	p1	(T)11	11	30159	30169	trnG-GCC-intron2	LSC
S. pedicellaris	26	p1	(A)10	10	31299	31308	trnG-GCC-intron2	LSC
S. pedicellaris	27	c	(TA)5ttctagatcctgcatctatctaga(AT)5	44	35116	35159	trnG-GCC-intron2	LSC
S. pedicellaris	28	p1	(T)10	10	35297	35306	trnG-GCC-intron2	LSC
S. pedicellaris	29	p4	(TCTA)3	12	41589	41600	trnG-GCC-intron2,trnG-GCC-intron1	LSC
S. pedicellaris	30	p1	(T)10	10	42387	42396	trnG-GCC-intron2,trnG-GCC-intron1,ycf3-intron2	LSC
S. pedicellaris	31	p1	(A)10	10	44314	44323	trnG-GCC-intron2,trnG-GCC-intron1	LSC
S. pedicellaris	32	c	(A)13tag(A)10	26	45786	45811	trnG-GCC-intron2,trnG-GCC-intron1,trnT-UGU(partical:3.85%)	LSC
S. pedicellaris	33	p1	(A)10	10	46008	46017	trnG-GCC-intron2,trnG-GCC-intron1	LSC
S. pedicellaris	34	p5	(TAGAA)3	15	46295	46309	trnG-GCC-intron2,trnG-GCC-intron1	LSC
S. pedicellaris	35	p1	(A)11	11	46831	46841	trnG-GCC-intron2,trnG-GCC-intron1,trnL-UAA-intron1	LSC
S. pedicellaris	36	p1	(T)11	11	47325	47335	trnG-GCC-intron2,trnG-GCC-intron1	LSC
S. pedicellaris	37	p1	(A)15	15	47692	47706	trnG-GCC-intron2,trnG-GCC-intron1	LSC
S. pedicellaris	38	p1	(T)12	12	49507	49518	trnG-GCC-intron2,trnG-GCC-intron1	LSC
S. pedicellaris	39	p1	(A)10	10	50244	50253	trnG-GCC-intron2,trnG-GCC-intron1	LSC
S. pedicellaris	40	p3	(AAT)4	12	50397	50408	trnG-GCC-intron2,trnG-GCC-intron1	LSC
S. pedicellaris	41	p1	(T)12	12	54482	54493	trnG-GCC-intron2,trnG-GCC-intron1	LSC
S. pedicellaris	42	p1	(T)10	10	58753	58762	trnG-GCC-intron2,trnG-GCC-intron1	LSC
S. pedicellaris	43	p1	(T)10	10	59401	59410	trnG-GCC-intron2,trnG-GCC-intron1	LSC
S. pedicellaris	44	c	(T)12cc(T)10	24	60400	60423	trnG-GCC-intron2,trnG-GCC-intron1	LSC
S. pedicellaris	45	p2	(TA)6	12	62738	62749	trnG-GCC-intron2,trnG-GCC-intron1	LSC
S. pedicellaris	46	p1	(A)10	10	63265	63274	trnG-GCC-intron2,trnG-GCC-intron1	LSC
S. pedicellaris	47	p1	(T)11	11	64894	64904	trnG-GCC-intron2,trnG-GCC-intron1	LSC
S. pedicellaris	48	p4	(AAAT)3	12	65035	65046	trnG-GCC-intron2,trnG-GCC-intron1	LSC
S. pedicellaris	49	p1	(T)12	12	65323	65334	trnG-GCC-intron2,trnG-GCC-intron1	LSC
S. pedicellaris	50	c	(A)11tagaa(T)11	27	65615	65641	trnG-GCC-intron2,trnG-GCC-intron1	LSC
S. pedicellaris	51	c	(T)14actccactacatcttgaatgcctatactatctcatatagaaactatattctatattattatatagaaatatatataa(AT)5	101	66137	66237	trnG-GCC-intron2,trnG-GCC-intron1	LSC
S. pedicellaris	52	p2	(TA)5	10	66767	66776	trnG-GCC-intron2,trnG-GCC-intron1	LSC
S. pedicellaris	53	p1	(G)12	12	66985	66996	trnG-GCC-intron2,trnG-GCC-intron1	LSC
S. pedicellaris	54	p2	(AT)5	10	67728	67737	trnG-GCC-intron2,trnG-GCC-intron1	LSC
S. pedicellaris	55	p1	(T)10	10	69503	69512	trnG-GCC-intron2,trnG-GCC-intron1	LSC
S. pedicellaris	56	c	(A)10tgaaaaaaagaatataatcttttttttgtcctctttcataatttataataatataaatagcatttaagaaccttctggtgtgaaaac(A)10	107	70426	70532	clpP-intron2,trnG-GCC-intron2,trnG-GCC-intron1	LSC
S. pedicellaris	57	p1	(A)10	10	72168	72177	trnG-GCC-intron2,trnG-GCC-intron1	LSC
S. pedicellaris	58	p4	(TTTC)3	12	74949	74960	trnG-GCC-intron2,trnG-GCC-intron1	LSC
S. pedicellaris	59	p1	(A)11	11	80597	80607	rps8,trnG-GCC-intron2,trnG-GCC-intron1	LSC
S. pedicellaris	60	p1	(T)10	10	80832	80841	trnG-GCC-intron2,trnG-GCC-intron1	LSC
S. pedicellaris	61	p1	(A)11	11	81451	81461	trnG-GCC-intron2,trnG-GCC-intron1	LSC
S. pedicellaris	62	p1	(T)14	14	83171	83184	trnG-GCC-intron2,trnG-GCC-intron1	LSC
S. pedicellaris	63	p1	(T)17	17	84867	84883	trnG-GCC-intron2,trnG-GCC-intron1	IRb
S. pedicellaris	64	p1	(T)11	11	97876	97886	trnG-GCC-intron2,trnG-GCC-intron1	IRb
S. pedicellaris	65	p1	(T)10	10	99594	99603	trnG-GCC-intron2,trnG-GCC-intron1	IRb
S. pedicellaris	66	p1	(A)10	10	108668	108677	trnG-GCC-intron2,trnG-GCC-intron1	IRb
S. pedicellaris	67	c	(T)11atttctattaaattaaatt(ATTA)3	42	109085	109126	trnG-GCC-intron2,trnG-GCC-intron1	IRb
S. pedicellaris	68	p1	(T)11	11	109236	109246	trnG-GCC-intron2,trnG-GCC-intron1	IRb
S. pedicellaris	69	p1	(T)11	11	111622	111632	trnG-GCC-intron2,trnG-GCC-intron1	IRb
S. pedicellaris	70	p1	(A)15	15	114116	114130	trnG-GCC-intron2,trnG-GCC-intron1	SSC
S. pedicellaris	71	c	(T)11attttttaataactacctat(A)10	41	115920	115960	trnG-GCC-intron2,trnG-GCC-intron1	SSC
S. pedicellaris	72	p4	(AATA)3	12	116163	116174	ndhD,trnG-GCC-intron2,trnG-GCC-intron1	SSC
S. pedicellaris	73	p1	(A)10	10	121231	121240	ndhA-intron1,trnG-GCC-intron2,trnG-GCC-intron1	SSC
S. pedicellaris	74	p2	(AT)9	18	121476	121493	ndhA-intron1,trnG-GCC-intron2,trnG-GCC-intron1	SSC
S. pedicellaris	75	c	(A)14(G)10	24	121773	121796	ndhA-intron1,trnG-GCC-intron2,trnG-GCC-intron1	SSC
S. pedicellaris	76	p1	(A)13	13	123657	123669	trnG-GCC-intron2,trnG-GCC-intron1	SSC
S. pedicellaris	77	p1	(T)10	10	124105	124114	trnG-GCC-intron2,trnG-GCC-intron1	SSC
S. pedicellaris	78	p1	(T)10	10	125488	125497	trnG-GCC-intron2,trnG-GCC-intron1,ycf1	SSC
S. pedicellaris	79	p4	(CATT)3	12	126028	126039	trnG-GCC-intron2,trnG-GCC-intron1,ycf1	SSC
S. pedicellaris	80	p6	(ATTTTA)3	18	126551	126568	trnG-GCC-intron2,trnG-GCC-intron1,ycf1	SSC
S. pedicellaris	81	p1	(T)11	11	127001	127011	trnG-GCC-intron2,trnG-GCC-intron1,ycf1	SSC
S. pedicellaris	82	p1	(A)11	11	128246	128256	trnG-GCC-intron2,trnG-GCC-intron1,ycf1	IRa
S. pedicellaris	83	p1	(A)11	11	130632	130642	trnG-GCC-intron2,trnG-GCC-intron1	IRa
S. pedicellaris	84	c	(TTAA)3taatttaatttaatagaaat(A)11	43	130751	130793	trnG-GCC-intron2,trnG-GCC-intron1	IRa
S. pedicellaris	85	p1	(T)10	10	131201	131210	trnG-GCC-intron2,trnG-GCC-intron1	IRa
S. pedicellaris	86	p1	(A)10	10	140275	140284	trnG-GCC-intron2,trnG-GCC-intron1	IRa
S. pedicellaris	87	p1	(A)11	11	141992	142002	trnG-GCC-intron2,trnG-GCC-intron1	IRa
S. pedicellaris	88	p1	(A)17	17	154995	155011	trnG-GCC-intron2,trnG-GCC-intron1	IRa
S. opsimantha	1	p1	(T)13	13	236	248	IGS(trnH-GUG,psbA)	LSC
S. opsimantha	2	p4	(TGAA)3	12	1541	1552	IGS(psbA,trnK-UUU)	LSC
S. opsimantha	3	p1	(A)13	13	4559	4571	IGS(trnK-UUU,trnQ-UUG)	LSC
S. opsimantha	4	c	(A)10taaggctttttccttgcttgatttttattaaatgttcttagaattttatctattctacatctttaactattatatataaaat(A)10	102	6215	6316	psbI(partical:1.96%)	LSC
S. opsimantha	5	p1	(T)14	14	6538	6551	IGS(trnS-GCU,trnT-CGU)	LSC
S. opsimantha	6	c	(TA)8tttttaatctattc(T)10	40	6714	6753	IGS(trnS-GCU,trnT-CGU)	LSC
S. opsimantha	7	p1	(T)15	15	6997	7011	IGS(trnS-GCU,trnT-CGU)	LSC
S. opsimantha	8	p1	(T)11	11	7296	7306	trnT-CGU-intron1	LSC
S. opsimantha	9	c	(T)10catttttcc(AT)6cgttattatttcttattaattatttttattaattttttattaat(ATTA)3	87	8163	8249	IGS(trnR-UCU,atpA)	LSC
S. opsimantha	10	p1	(T)10	10	9931	9940	IGS(atpA,atpF)	LSC
S. opsimantha	11	p1	(A)10	10	10743	10752	atpF-intron1	LSC
S. opsimantha	12	p1	(T)13	13	11308	11320	IGS(atpF,atpH)	LSC
S. opsimantha	13	c	(A)10tacgta(T)13	29	11690	11718	IGS(atpF,atpH)	LSC
S. opsimantha	14	p4	(GAAA)3	12	13755	13766	IGS(atpI,rps2)	LSC
S. opsimantha	15	p1	(T)14	14	17027	17040	rpoC2	LSC
S. opsimantha	16	p2	(AT)5	10	18394	18403	rpoC2	LSC
S. opsimantha	17	p1	(T)11	11	19443	19453	rpoC1-exon2	LSC
S. opsimantha	18	p1	(A)12	12	21476	21487	rpoC1-intron1	LSC
S. opsimantha	19	p1	(T)12	12	24744	24755	rpoB	LSC
S. opsimantha	20	p1	(A)10	10	25410	25419	IGS(rpoB,trnC-GCA)	LSC
S. opsimantha	21	p1	(T)10	10	25856	25865	IGS(rpoB,trnC-GCA)	LSC
S. opsimantha	22	c	(T)10attga(T)14	29	26138	26166	IGS(rpoB,trnC-GCA)	LSC
S. opsimantha	23	c	(ACAA)3aaaaaagtgcgataaagataagtcctagtacagtat(A)10	58	28939	28996	IGS(psbM,trnD-GUC)	LSC
S. opsimantha	24	p1	(A)11	11	30021	30031	IGS(trnD-GUC,trnY-GUA)	LSC
S. opsimantha	25	p1	(T)11	11	30197	30207	IGS(trnD-GUC,trnY-GUA)	LSC
S. opsimantha	26	p5	(AGATT)3	15	31185	31199	IGS(trnT-GGU,psbD)	LSC
S. opsimantha	27	c	(TA)5ttctagatcctgcatctatctaga(AT)5	44	35158	35201	IGS(trnS-UGA,psbZ)	LSC
S. opsimantha	28	p1	(T)10	10	36373	36382	IGS(trnG-GCC,trnM-CAU)	LSC
S. opsimantha	29	p4	(TCTA)3	12	41631	41642	IGS(psaA,ycf3)	LSC
S. opsimantha	30	p1	(T)11	11	42939	42949	ycf3-intron2	LSC
S. opsimantha	31	p1	(A)10	10	44366	44375	IGS(ycf3,trnS-GGA)	LSC
S. opsimantha	32	c	(A)11tag(A)10	24	45838	45861	trnT-UGU(partical:4.17%)	LSC
S. opsimantha	33	p1	(A)10	10	46058	46067	IGS(trnT-UGU,trnL-UAA)	LSC
S. opsimantha	34	p5	(TAGAA)3	15	46345	46359	IGS(trnT-UGU,trnL-UAA)	LSC
S. opsimantha	35	p1	(A)11	11	46881	46891	trnL-UAA-intron1	LSC
S. opsimantha	36	p1	(T)11	11	47375	47385	IGS(trnL-UAA,trnF-GAA)	LSC
S. opsimantha	37	p1	(A)15	15	47742	47756	IGS(trnF-GAA,ndhJ)	LSC
S. opsimantha	38	p1	(T)10	10	49557	49566	IGS(ndhK,ndhC)	LSC
S. opsimantha	39	p1	(A)10	10	50292	50301	IGS(ndhC,trnV-UAC)	LSC
S. opsimantha	40	p3	(AAT)4	12	50445	50456	IGS(ndhC,trnV-UAC)	LSC
S. opsimantha	41	p1	(T)11	11	51144	51154	IGS(ndhC,trnV-UAC)	LSC
S. opsimantha	42	p1	(T)12	12	54532	54543	IGS(atpB,rbcL)	LSC
S. opsimantha	43	p1	(T)10	10	58804	58813	IGS(accD,psaI)	LSC
S. opsimantha	44	p1	(T)10	10	59452	59461	IGS(psaI,ycf4)	LSC
S. opsimantha	45	c	(T)11cc(T)11	24	60451	60474	IGS(ycf4,cemA)	LSC
S. opsimantha	46	p2	(TA)6	12	62789	62800	IGS(petA,psbJ)	LSC
S. opsimantha	47	p1	(A)10	10	63315	63324	IGS(petA,psbJ)	LSC
S. opsimantha	48	p4	(ATTA)3	12	63870	63881	psbL(partical:58.33%)	LSC
S. opsimantha	49	c	(T)11atttttaatagggaaaatatggaaagaaaaaaaaagtaaaagatattataaagcaaaatcaaaataaaattaaagggttactttttgttctaaaatct(A)10tggattcgatacaaataaataaa(AAAT)3	154	65018	65171	IGS(psbE,petL)	LSC
S. opsimantha	50	p1	(T)12	12	65448	65459	IGS(psbE,petL)	LSC
S. opsimantha	51	c	(A)11tagaa(T)12	28	65740	65767	IGS(petL,petG)	LSC
S. opsimantha	52	c	(T)15actccactacatcttgaatgcctatactatctcatatagaaactatattctatattattatatagaaatatatataa(AT)5	102	66263	66364	IGS(trnW-CCA,trnP-UGG)	LSC
S. opsimantha	53	p1	(T)10	10	66660	66669	IGS(trnP-UGG,psaJ)	LSC
S. opsimantha	54	p2	(TA)5	10	66884	66893	IGS(trnP-UGG,psaJ)	LSC
S. opsimantha	55	p1	(G)12	12	67102	67113	IGS(psaJ,rpl33)	LSC
S. opsimantha	56	p2	(AT)5	10	67845	67854	IGS(rpl33,rps18)	LSC
S. opsimantha	57	c	(A)10tgaaaaaaagaatataatcttttttttgtcctctttcataatttataataatataaatagcatttaagaaccttctggtgtgaaaac(A)10	107	70568	70674	clpP-intron2	LSC
S. opsimantha	58	p1	(A)10	10	72317	72326	IGS(clpP,psbB)	LSC
S. opsimantha	59	p4	(TTTC)3	12	75098	75109	IGS(psbH,petD)	LSC
S. opsimantha	60	p1	(A)10	10	78257	78266	IGS(petD,rpoA)	LSC
S. opsimantha	61	p1	(A)11	11	80747	80757	rps8	LSC
S. opsimantha	62	p1	(T)10	10	80982	80991	IGS(rps8,rpl14)	LSC
S. opsimantha	63	p1	(A)10	10	81601	81610	IGS(rpl14,rps16)	LSC
S. opsimantha	64	p6	(TTGATA)3	18	82229	82246	IGS(rps16,rps3)	LSC
S. opsimantha	65	p1	(T)17	17	84965	84981	IGS(rps19/rps19-2,rpl2/rpl2-2)	IRb
S. opsimantha	66	p1	(T)11	11	97974	97984	IGS(ndhB/ndhB-2,trnV-GAC)	IRb
S. opsimantha	67	p1	(A)10	10	108765	108774	IGS(rrn5S,trnR-ACG)	IRb
S. opsimantha	68	c	(T)11atttctattaaattaaatt(ATTA)3	42	109182	109223	IGS(trnR-ACG,trnN-GUU)	IRb
S. opsimantha	69	p1	(T)11	11	109333	109343	IGS(trnR-ACG,trnN-GUU)	IRb
S. opsimantha	70	p1	(T)11	11	111719	111729	IGS(trnN-GUU,ndhF)	IRb
S. opsimantha	71	p1	(A)17	17	114214	114230	IGS(ndhF,trnL-UAG)	SSC
S. opsimantha	72	p1	(T)10	10	114890	114899	IGS(trnL-UAG,ccsA)	SSC
S. opsimantha	73	p1	(T)10	10	116021	116030	IGS(ccsA,ndhD)	SSC
S. opsimantha	74	p4	(AATA)3	12	116263	116274	ndhD	SSC
S. opsimantha	75	p1	(A)10	10	119598	119607	IGS(ndhG,ndhI)	SSC
S. opsimantha	76	p1	(A)10	10	121333	121342	ndhA-intron1	SSC
S. opsimantha	77	p2	(AT)9	18	121578	121595	ndhA-intron1	SSC
S. opsimantha	78	p1	(A)11	11	121882	121892	ndhA-intron1	SSC
S. opsimantha	79	p1	(A)11	11	123762	123772	IGS(ndhH,rps15)	SSC
S. opsimantha	80	p1	(T)10	10	125590	125599	ycf1,ycf1-2	SSC
S. opsimantha	81	p4	(CATT)3	12	126130	126141	ycf1,ycf1-2	SSC
S. opsimantha	82	p1	(T)11	11	127097	127107	ycf1,ycf1-2	SSC
S. opsimantha	83	p1	(A)11	11	128342	128352	ycf1,ycf1-2	IRa
S. opsimantha	84	p1	(A)11	11	130728	130738	IGS(trnN-GUU-2,trnR-ACG-2)	IRa
S. opsimantha	85	c	(TTAA)3taatttaatttaatagaaat(A)11	43	130847	130889	IGS(trnN-GUU-2,trnR-ACG-2)	IRa
S. opsimantha	86	p1	(T)10	10	131297	131306	IGS(trnR-ACG-2,rrn5S-2)	IRa
S. opsimantha	87	p1	(A)11	11	142087	142097	IGS(trnV-GAC-2,ndhB-3/ndhB-4)	IRa
S. opsimantha	88	p1	(A)17	17	155090	155106	IGS(rpl2-3/rpl2-4,rps19-3/rps19-4)	IRa
S. laishuiensis	1	p1	(T)11	11	236	246	IGS(trnH-GUG,psbA)	LSC
S. laishuiensis	2	p4	(TGAA)3	12	1539	1550	IGS(psbA,trnK-UUU)	LSC
S. laishuiensis	3	p1	(A)12	12	4570	4581	IGS(trnK-UUU,trnQ-UUG)	LSC
S. laishuiensis	4	c	(A)10taaggctttttccttgcttgatttttattaaatgttcttagaattttatctattctacatctttaactattatatataaaat(A)10	102	6226	6327	psbI(partical:1.96%)	LSC
S. laishuiensis	5	p1	(T)14	14	6549	6562	IGS(trnS-GCU,trnT-CGU)	LSC
S. laishuiensis	6	c	(TA)8tttttaatctattc(T)10	40	6725	6764	IGS(trnS-GCU,trnT-CGU)	LSC
S. laishuiensis	7	p1	(T)14	14	7008	7021	IGS(trnS-GCU,trnT-CGU)	LSC
S. laishuiensis	8	p1	(T)11	11	7306	7316	trnT-CGU-intron1	LSC
S. laishuiensis	9	p1	(T)10	10	8055	8064	IGS(trnT-CGU,trnR-UCU)	LSC
S. laishuiensis	10	c	(AT)6cgttattatttcttattaattatttttattaattttttattaat(ATTA)3	68	8212	8279	IGS(trnR-UCU,atpA)	LSC
S. laishuiensis	11	p1	(T)10	10	9961	9970	IGS(atpA,atpF)	LSC
S. laishuiensis	12	p1	(A)10	10	10773	10782	atpF-intron1	LSC
S. laishuiensis	13	p1	(T)13	13	11338	11350	IGS(atpF,atpH)	LSC
S. laishuiensis	14	c	(A)10tacgta(T)11	27	11720	11746	IGS(atpF,atpH)	LSC
S. laishuiensis	15	p4	(GAAA)3	12	13783	13794	IGS(atpI,rps2)	LSC
S. laishuiensis	16	p1	(T)10	10	14719	14728	IGS(rps2,rpoC2)	LSC
S. laishuiensis	17	p1	(T)14	14	17056	17069	rpoC2	LSC
S. laishuiensis	18	p2	(AT)5	10	18423	18432	rpoC2	LSC
S. laishuiensis	19	p1	(T)11	11	19472	19482	rpoC1-exon2	LSC
S. laishuiensis	20	p1	(T)10	10	21184	21193	rpoC1-intron1	LSC
S. laishuiensis	21	p1	(A)10	10	21506	21515	rpoC1-intron1	LSC
S. laishuiensis	22	p1	(T)12	12	24772	24783	rpoB	LSC
S. laishuiensis	23	p1	(A)10	10	25438	25447	IGS(rpoB,trnC-GCA)	LSC
S. laishuiensis	24	c	(ACAA)3aaaaaagtgcgataaagataagtcctagtacagtat(A)10	58	28969	29026	IGS(psbM,trnD-GUC)	LSC
S. laishuiensis	25	p1	(A)12	12	30051	30062	IGS(trnD-GUC,trnY-GUA)	LSC
S. laishuiensis	26	p1	(T)11	11	30228	30238	IGS(trnD-GUC,trnY-GUA)	LSC
S. laishuiensis	27	p1	(A)10	10	31368	31377	IGS(trnT-GGU,psbD)	LSC
S. laishuiensis	28	c	(TA)5ttctagatcctgcatctatctaga(AT)5	44	35185	35228	IGS(trnS-UGA,psbZ)	LSC
S. laishuiensis	29	p1	(A)10	10	35717	35726	IGS(psbZ,trnG-GCC)	LSC
S. laishuiensis	30	p1	(T)10	10	36402	36411	IGS(trnG-GCC,trnM-CAU)	LSC
S. laishuiensis	31	p4	(TCTA)3	12	41660	41671	IGS(psaA,ycf3)	LSC
S. laishuiensis	32	p1	(T)12	12	42968	42979	ycf3-intron2	LSC
S. laishuiensis	33	p1	(A)10	10	44396	44405	IGS(ycf3,trnS-GGA)	LSC
S. laishuiensis	34	p1	(A)13	13	45860	45872	IGS(rps4,trnT-UGU)	LSC
S. laishuiensis	35	p1	(A)10	10	46081	46090	IGS(trnT-UGU,trnL-UAA)	LSC
S. laishuiensis	36	p5	(TAGAA)3	15	46368	46382	IGS(trnT-UGU,trnL-UAA)	LSC
S. laishuiensis	37	p1	(A)13	13	46901	46913	trnL-UAA-intron1	LSC
S. laishuiensis	38	p1	(T)12	12	47397	47408	IGS(trnL-UAA,trnF-GAA)	LSC
S. laishuiensis	39	p1	(A)15	15	47765	47779	IGS(trnF-GAA,ndhJ)	LSC
S. laishuiensis	40	p1	(T)10	10	49580	49589	IGS(ndhK,ndhC)	LSC
S. laishuiensis	41	p1	(A)10	10	50315	50324	IGS(ndhC,trnV-UAC)	LSC
S. laishuiensis	42	p3	(AAT)4	12	50468	50479	IGS(ndhC,trnV-UAC)	LSC
S. laishuiensis	43	p1	(T)11	11	54553	54563	IGS(atpB,rbcL)	LSC
S. laishuiensis	44	p1	(T)10	10	58823	58832	IGS(accD,psaI)	LSC
S. laishuiensis	45	p1	(T)11	11	59471	59481	IGS(psaI,ycf4)	LSC
S. laishuiensis	46	c	(T)12cc(T)11	25	60471	60495	IGS(ycf4,cemA)	LSC
S. laishuiensis	47	p2	(TA)6	12	62809	62820	IGS(petA,psbJ)	LSC
S. laishuiensis	48	p1	(A)10	10	63336	63345	IGS(petA,psbJ)	LSC
S. laishuiensis	49	p4	(ATTA)3	12	63891	63902	psbL(partical:58.33%)	LSC
S. laishuiensis	50	p1	(T)16	16	65039	65054	IGS(psbE,petL)	LSC
S. laishuiensis	51	p4	(AAAT)3	12	65179	65190	IGS(psbE,petL)	LSC
S. laishuiensis	52	p1	(T)12	12	65467	65478	IGS(psbE,petL)	LSC
S. laishuiensis	53	c	(A)11tagaa(T)12	28	65759	65786	IGS(petL,petG)	LSC
S. laishuiensis	54	c	(T)14actccactacatcttgaatgcctatactatctcatatagaaactatattctatattattatatagaaatatatataa(AT)5	101	66282	66382	IGS(trnW-CCA,trnP-UGG)	LSC
S. laishuiensis	55	p2	(TA)5	10	66912	66921	IGS(trnP-UGG,psaJ)	LSC
S. laishuiensis	56	p1	(G)10	10	67130	67139	IGS(psaJ,rpl33)	LSC
S. laishuiensis	57	p2	(AT)5	10	67871	67880	IGS(rpl33,rps18)	LSC
S. laishuiensis	58	p1	(T)10	10	70555	70564	clpP-intron2	LSC
S. laishuiensis	59	p1	(A)10	10	70666	70675	clpP-intron2	LSC
S. laishuiensis	60	p1	(A)10	10	72326	72335	IGS(clpP,psbB)	LSC
S. laishuiensis	61	p4	(TTTC)3	12	75107	75118	IGS(psbH,petD)	LSC
S. laishuiensis	62	p1	(A)11	11	80755	80765	rps8	LSC
S. laishuiensis	63	c	(T)10ataatttatgaattaaatattattattttttattttattaattttatattttttttatatattttta(T)10	87	80990	81076	IGS(rps8,rpl14)	LSC
S. laishuiensis	64	p1	(A)11	11	81630	81640	IGS(rpl14,rps16)	LSC
S. laishuiensis	65	p6	(TTGATA)3	18	82311	82328	IGS(rps16,rps3)	LSC
S. laishuiensis	66	p1	(T)13	13	83356	83368	IGS(rps16,rps3)	LSC
S. laishuiensis	67	p1	(T)17	17	85051	85067	IGS(rps19/rps19-2,rpl2/rpl2-2)	IRb
S. laishuiensis	68	p1	(T)11	11	98060	98070	IGS(ndhB/ndhB-2,trnV-GAC)	IRb
S. laishuiensis	69	p1	(T)10	10	99778	99787	IGS(ndhB/ndhB-2,trnV-GAC)	IRb
S. laishuiensis	70	p1	(A)10	10	108852	108861	IGS(rrn5S,trnR-ACG)	IRb
S. laishuiensis	71	c	(T)11atttctattaaattaaatt(ATTA)3	42	109269	109310	IGS(trnR-ACG,trnN-GUU)	IRb
S. laishuiensis	72	p1	(T)11	11	109420	109430	IGS(trnR-ACG,trnN-GUU)	IRb
S. laishuiensis	73	p1	(T)11	11	111806	111816	IGS(trnN-GUU,ndhF)	IRb
S. laishuiensis	74	p1	(A)15	15	114300	114314	IGS(ndhF,trnL-UAG)	SSC
S. laishuiensis	75	c	(T)12aattttttaataactacctat(A)10	43	116104	116146	IGS(ccsA,ndhD)	SSC
S. laishuiensis	76	p4	(AATA)3	12	116349	116360	ndhD	SSC
S. laishuiensis	77	p1	(A)10	10	118695	118704	IGS(ndhE,ndhG)	SSC
S. laishuiensis	78	p1	(A)13	13	121418	121430	ndhA-intron1	SSC
S. laishuiensis	79	p2	(AT)9	18	121666	121683	ndhA-intron1	SSC
S. laishuiensis	80	p1	(A)11	11	121970	121980	ndhA-intron1	SSC
S. laishuiensis	81	p1	(A)12	12	123848	123859	IGS(ndhH,rps15)	SSC
S. laishuiensis	82	p1	(T)10	10	124295	124304	IGS(rps15,ycf1/ycf1-2)	SSC
S. laishuiensis	83	p1	(T)10	10	125678	125687	ycf1,ycf1-2	SSC
S. laishuiensis	84	p4	(CATT)3	12	126218	126229	ycf1,ycf1-2	SSC
S. laishuiensis	85	p1	(T)11	11	127185	127195	ycf1,ycf1-2	SSC
S. laishuiensis	86	p1	(A)11	11	128430	128440	ycf1,ycf1-2	IRa
S. laishuiensis	87	p1	(A)11	11	130816	130826	IGS(trnN-GUU-2,trnR-ACG-2)	IRa
S. laishuiensis	88	c	(TTAA)3taatttaatttaatagaaat(A)11	43	130935	130977	IGS(trnN-GUU-2,trnR-ACG-2)	IRa
S. laishuiensis	89	p1	(T)10	10	131385	131394	IGS(trnR-ACG-2,rrn5S-2)	IRa
S. laishuiensis	90	p1	(A)10	10	140459	140468	IGS(trnV-GAC-2,ndhB-3/ndhB-4)	IRa
S. laishuiensis	91	p1	(A)11	11	142176	142186	IGS(trnV-GAC-2,ndhB-3/ndhB-4)	IRa
S. laishuiensis	92	p1	(A)17	17	155179	155195	IGS(rpl2-3/rpl2-4,rps19-3/rps19-4)	IRa
S. tangii	1	p1	(T)11	11	236	246	IGS(trnH-GUG,psbA)	LSC
S. tangii	2	p4	(TGAA)3	12	1539	1550	IGS(psbA,trnK-UUU)	LSC
S. tangii	3	p1	(A)12	12	4557	4568	IGS(trnK-UUU,trnQ-UUG)	LSC
S. tangii	4	c	(A)10taaggctttttccttgcttgatttttattaaatgttcttagaattttatctattctacatctttaactattatatataaaat(A)11	103	6213	6315	psbI(partical:1.94%)	LSC
S. tangii	5	p1	(T)14	14	6538	6551	IGS(trnS-GCU,trnT-CGU)	LSC
S. tangii	6	c	(TA)8tttttaatctattc(T)10	40	6714	6753	IGS(trnS-GCU,trnT-CGU)	LSC
S. tangii	7	p1	(T)15	15	6997	7011	IGS(trnS-GCU,trnT-CGU)	LSC
S. tangii	8	p1	(T)11	11	7296	7306	trnT-CGU-intron1	LSC
S. tangii	9	p1	(A)10	10	7893	7902	IGS(trnT-CGU,trnR-UCU)	LSC
S. tangii	10	c	(T)10catttttcc(AT)6cgttattatttcttattaattatttttattaattttttattaat(ATTA)3	87	8191	8277	IGS(trnR-UCU,atpA)	LSC
S. tangii	11	p1	(T)10	10	9959	9968	IGS(atpA,atpF)	LSC
S. tangii	12	p1	(A)10	10	10771	10780	atpF-intron1	LSC
S. tangii	13	p1	(T)13	13	11336	11348	IGS(atpF,atpH)	LSC
S. tangii	14	c	(A)12tacgta(T)11	29	11718	11746	IGS(atpF,atpH)	LSC
S. tangii	15	p4	(GAAA)3	12	13788	13799	IGS(atpI,rps2)	LSC
S. tangii	16	p1	(T)10	10	14724	14733	IGS(rps2,rpoC2)	LSC
S. tangii	17	p1	(T)14	14	17061	17074	rpoC2	LSC
S. tangii	18	p2	(AT)5	10	18428	18437	rpoC2	LSC
S. tangii	19	p1	(T)11	11	19477	19487	rpoC1-exon2	LSC
S. tangii	20	p1	(T)11	11	21189	21199	rpoC1-intron1	LSC
S. tangii	21	p1	(A)10	10	21512	21521	rpoC1-intron1	LSC
S. tangii	22	p1	(T)12	12	24778	24789	rpoB	LSC
S. tangii	23	p1	(A)10	10	25444	25453	IGS(rpoB,trnC-GCA)	LSC
S. tangii	24	p1	(T)10	10	25907	25916	IGS(rpoB,trnC-GCA)	LSC
S. tangii	25	c	(ACAA)3aaaaagtgcgataaagataagtcctagtacagtat(A)10	57	28967	29023	IGS(psbM,trnD-GUC)	LSC
S. tangii	26	p1	(A)11	11	30048	30058	IGS(trnD-GUC,trnY-GUA)	LSC
S. tangii	27	p1	(T)11	11	30224	30234	IGS(trnD-GUC,trnY-GUA)	LSC
S. tangii	28	p1	(A)10	10	31364	31373	IGS(trnT-GGU,psbD)	LSC
S. tangii	29	c	(TA)5ttctagatcctgcatctatctaga(AT)5	44	35181	35224	IGS(trnS-UGA,psbZ)	LSC
S. tangii	30	p4	(TCTA)3	12	41642	41653	IGS(psaA,ycf3)	LSC
S. tangii	31	p1	(T)19	19	42949	42967	ycf3-intron2	LSC
S. tangii	32	p1	(A)10	10	44375	44384	IGS(ycf3,trnS-GGA)	LSC
S. tangii	33	c	(A)13tag(A)10	26	45847	45872	trnT-UGU(partical:3.85%)	LSC
S. tangii	34	p1	(A)11	11	46069	46079	IGS(trnT-UGU,trnL-UAA)	LSC
S. tangii	35	p1	(A)10	10	46888	46897	trnL-UAA-intron1	LSC
S. tangii	36	p1	(T)11	11	47390	47400	IGS(trnL-UAA,trnF-GAA)	LSC
S. tangii	37	p1	(A)15	15	47757	47771	IGS(trnF-GAA,ndhJ)	LSC
S. tangii	38	p1	(T)10	10	49565	49574	IGS(ndhK,ndhC)	LSC
S. tangii	39	p1	(A)10	10	50274	50283	IGS(ndhC,trnV-UAC)	LSC
S. tangii	40	p3	(AAT)4	12	50427	50438	IGS(ndhC,trnV-UAC)	LSC
S. tangii	41	p1	(T)13	13	54512	54524	IGS(atpB,rbcL)	LSC
S. tangii	42	p1	(T)10	10	54773	54782	IGS(atpB,rbcL)	LSC
S. tangii	43	p1	(T)10	10	58785	58794	IGS(accD,psaI)	LSC
S. tangii	44	p1	(T)10	10	59433	59442	IGS(psaI,ycf4)	LSC
S. tangii	45	c	(T)12cc(T)10	24	60432	60455	IGS(ycf4,cemA)	LSC
S. tangii	46	p2	(TA)6	12	62770	62781	IGS(petA,psbJ)	LSC
S. tangii	47	p1	(C)12	12	63129	63140	IGS(petA,psbJ)	LSC
S. tangii	48	p1	(A)10	10	63297	63306	IGS(petA,psbJ)	LSC
S. tangii	49	p4	(ATTA)3	12	63852	63863	psbL(partical:58.33%)	LSC
S. tangii	50	c	(T)12atttttaatagggaaaatatggaaagaaaaaaaaagtaaaagatattataaagcaaaatcaaaataaaattaaagggttactttttgttctaaaatct(A)10tggattcgatacaaataaataaa(AAAT)3	155	65000	65154	IGS(psbE,petL)	LSC
S. tangii	51	p1	(T)13	13	65431	65443	IGS(psbE,petL)	LSC
S. tangii	52	c	(A)10tagaa(T)12	27	65723	65749	IGS(petL,petG)	LSC
S. tangii	53	c	(T)14actccactacatcttgaatgcctatactatctcatatagaaactatattctatattattatatagaaatatatataa(AT)5	101	66245	66345	IGS(trnW-CCA,trnP-UGG)	LSC
S. tangii	54	p2	(TA)5	10	66875	66884	IGS(trnP-UGG,psaJ)	LSC
S. tangii	55	p1	(G)12	12	67093	67104	IGS(psaJ,rpl33)	LSC
S. tangii	56	p2	(AT)5	10	67836	67845	IGS(rpl33,rps18)	LSC
S. tangii	57	p1	(T)10	10	69611	69620	IGS(rpl20,clpP)	LSC
S. tangii	58	p1	(A)10	10	70623	70632	clpP-intron2	LSC
S. tangii	59	p1	(A)10	10	72275	72284	IGS(clpP,psbB)	LSC
S. tangii	60	p4	(TTTC)3	12	75056	75067	IGS(psbH,petD)	LSC
S. tangii	61	p1	(A)10	10	77337	77346	IGS(psbH,petD)	LSC
S. tangii	62	p1	(A)11	11	80713	80723	rps8	LSC
S. tangii	63	p1	(T)10	10	80948	80957	IGS(rps8,rpl14)	LSC
S. tangii	64	p1	(A)10	10	81567	81576	IGS(rpl14,rps16)	LSC
S. tangii	65	p6	(TTGATA)3	18	82247	82264	IGS(rps16,rps3)	LSC
S. tangii	66	p1	(A)13	13	83304	83316	IGS(rps16,rps3)	LSC
S. tangii	67	p1	(T)17	17	84987	85003	IGS(rps19/rps19-2,rpl2/rpl2-2)	IRb
S. tangii	68	p1	(T)11	11	97996	98006	IGS(ndhB/ndhB-2,trnV-GAC)	IRb
S. tangii	69	p1	(T)10	10	99714	99723	IGS(ndhB/ndhB-2,trnV-GAC)	IRb
S. tangii	70	p1	(A)10	10	108788	108797	IGS(rrn5S,trnR-ACG)	IRb
S. tangii	71	c	(T)11atttctattaaattaaatt(ATTA)3	42	109205	109246	IGS(trnR-ACG,trnN-GUU)	IRb
S. tangii	72	p1	(T)11	11	109356	109366	IGS(trnR-ACG,trnN-GUU)	IRb
S. tangii	73	p1	(T)11	11	111742	111752	IGS(trnN-GUU,ndhF)	IRb
S. tangii	74	p1	(A)15	15	114237	114251	IGS(ndhF,trnL-UAG)	SSC
S. tangii	75	p1	(T)12	12	116041	116052	IGS(ccsA,ndhD)	SSC
S. tangii	76	p4	(AATA)3	12	116284	116295	ndhD	SSC
S. tangii	77	p1	(A)11	11	119620	119630	IGS(ndhG,ndhI)	SSC
S. tangii	78	p1	(A)10	10	121355	121364	ndhA-intron1	SSC
S. tangii	79	p2	(AT)9	18	121600	121617	ndhA-intron1	SSC
S. tangii	80	p1	(A)13	13	121897	121909	ndhA-intron1	SSC
S. tangii	81	p1	(A)12	12	123777	123788	IGS(ndhH,rps15)	SSC
S. tangii	82	p1	(T)10	10	124224	124233	IGS(rps15,ycf1/ycf1-2)	SSC
S. tangii	83	p1	(T)10	10	125616	125625	ycf1,ycf1-2	SSC
S. tangii	84	p4	(CATT)3	12	126156	126167	ycf1,ycf1-2	SSC
S. tangii	85	p1	(T)11	11	127123	127133	ycf1,ycf1-2	SSC
S. tangii	86	p1	(A)11	11	128368	128378	ycf1,ycf1-2	IRa
S. tangii	87	p1	(A)11	11	130754	130764	IGS(trnN-GUU-2,trnR-ACG-2)	IRa
S. tangii	88	c	(TTAA)3taatttaatttaatagaaat(A)11	43	130873	130915	IGS(trnN-GUU-2,trnR-ACG-2)	IRa
S. tangii	89	p1	(T)10	10	131323	131332	IGS(trnR-ACG-2,rrn5S-2)	IRa
S. tangii	90	p1	(A)10	10	140397	140406	IGS(trnV-GAC-2,ndhB-3/ndhB-4)	IRa
S. tangii	91	p1	(A)11	11	142114	142124	IGS(trnV-GAC-2,ndhB-3/ndhB-4)	IRa
S. tangii	92	p1	(A)17	17	155117	155133	IGS(rpl2-3/rpl2-4,rps19-3/rps19-4)	IRa
S. taipaiensis	1	p4	(TGAA)3	12	1537	1548	IGS(psbA,trnK-UUU)	LSC
S. taipaiensis	2	p1	(A)12	12	4550	4561	IGS(trnK-UUU,trnQ-UUG)	LSC
S. taipaiensis	3	p1	(A)10	10	6206	6215	psbI(partical:20.00%)	LSC
S. taipaiensis	4	p1	(T)11	11	6528	6538	IGS(trnS-GCU,trnT-CGU)	LSC
S. taipaiensis	5	c	(TA)8tttttaatctattc(T)11	41	6701	6741	IGS(trnS-GCU,trnT-CGU)	LSC
S. taipaiensis	6	p1	(T)14	14	6985	6998	IGS(trnS-GCU,trnT-CGU)	LSC
S. taipaiensis	7	p1	(T)11	11	7283	7293	trnT-CGU-intron1	LSC
S. taipaiensis	8	c	(T)10catttttcc(AT)6cgttattatttcttattaattatttttattaattttttattaat(ATTA)3	87	8150	8236	IGS(trnR-UCU,atpA)	LSC
S. taipaiensis	9	p1	(T)10	10	9918	9927	IGS(atpA,atpF)	LSC
S. taipaiensis	10	p1	(A)10	10	10730	10739	atpF-intron1	LSC
S. taipaiensis	11	p1	(T)13	13	11295	11307	IGS(atpF,atpH)	LSC
S. taipaiensis	12	c	(A)10tacgta(T)11	27	11677	11703	IGS(atpF,atpH)	LSC
S. taipaiensis	13	p4	(GAAA)3	12	13740	13751	IGS(atpI,rps2)	LSC
S. taipaiensis	14	p1	(T)10	10	14676	14685	IGS(rps2,rpoC2)	LSC
S. taipaiensis	15	p1	(T)14	14	17013	17026	rpoC2	LSC
S. taipaiensis	16	p2	(AT)5	10	18380	18389	rpoC2	LSC
S. taipaiensis	17	p1	(T)11	11	19429	19439	rpoC1-exon2	LSC
S. taipaiensis	18	p1	(T)10	10	21141	21150	rpoC1-intron1	LSC
S. taipaiensis	19	p1	(A)10	10	21463	21472	rpoC1-intron1	LSC
S. taipaiensis	20	p1	(T)12	12	24729	24740	rpoB	LSC
S. taipaiensis	21	p1	(A)10	10	25395	25404	IGS(rpoB,trnC-GCA)	LSC
S. taipaiensis	22	c	(ACAA)3aaaaaagtgcgataaagataagtcctagtacagtat(A)10	58	28917	28974	IGS(psbM,trnD-GUC)	LSC
S. taipaiensis	23	p1	(A)11	11	29999	30009	IGS(trnD-GUC,trnY-GUA)	LSC
S. taipaiensis	24	p1	(T)11	11	30175	30185	IGS(trnD-GUC,trnY-GUA)	LSC
S. taipaiensis	25	p5	(AGATT)3	15	31164	31178	IGS(trnT-GGU,psbD)	LSC
S. taipaiensis	26	p1	(A)10	10	31321	31330	IGS(trnT-GGU,psbD)	LSC
S. taipaiensis	27	c	(TA)5ttctagatcctgcatctatctaga(AT)5	44	35138	35181	IGS(trnS-UGA,psbZ)	LSC
S. taipaiensis	28	p1	(A)10	10	35670	35679	IGS(psbZ,trnG-GCC)	LSC
S. taipaiensis	29	p4	(TCTA)3	12	41611	41622	IGS(psaA,ycf3)	LSC
S. taipaiensis	30	p1	(T)11	11	42919	42929	ycf3-intron2	LSC
S. taipaiensis	31	p1	(A)10	10	44346	44355	IGS(ycf3,trnS-GGA)	LSC
S. taipaiensis	32	c	(A)12tag(A)10	25	45818	45842	trnT-UGU(partical:4.00%)	LSC
S. taipaiensis	33	p1	(A)10	10	46039	46048	IGS(trnT-UGU,trnL-UAA)	LSC
S. taipaiensis	34	p5	(TAGAA)3	15	46332	46346	IGS(trnT-UGU,trnL-UAA)	LSC
S. taipaiensis	35	p1	(A)10	10	46868	46877	trnL-UAA-intron1	LSC
S. taipaiensis	36	p1	(T)11	11	47361	47371	IGS(trnL-UAA,trnF-GAA)	LSC
S. taipaiensis	37	p1	(A)15	15	47728	47742	IGS(trnF-GAA,ndhJ)	LSC
S. taipaiensis	38	p1	(T)10	10	49543	49552	IGS(ndhK,ndhC)	LSC
S. taipaiensis	39	p1	(A)10	10	50278	50287	IGS(ndhC,trnV-UAC)	LSC
S. taipaiensis	40	p3	(AAT)4	12	50431	50442	IGS(ndhC,trnV-UAC)	LSC
S. taipaiensis	41	c	(A)10tagctattggttctattgaagtgcactttttttgatttcggctttatactctatcctgaatgattcctgcgagcaagcttatgagaatgc(T)10	110	51031	51140	IGS(ndhC,trnV-UAC)	LSC
S. taipaiensis	42	p1	(T)10	10	54518	54527	IGS(atpB,rbcL)	LSC
S. taipaiensis	43	p1	(T)10	10	58788	58797	IGS(accD,psaI)	LSC
S. taipaiensis	44	p1	(T)10	10	59436	59445	IGS(psaI,ycf4)	LSC
S. taipaiensis	45	p1	(T)11	11	60435	60445	IGS(ycf4,cemA)	LSC
S. taipaiensis	46	p2	(TA)6	12	62771	62782	IGS(petA,psbJ)	LSC
S. taipaiensis	47	p1	(A)10	10	63298	63307	IGS(petA,psbJ)	LSC
S. taipaiensis	48	p4	(ATTA)3	12	63853	63864	psbL(partical:58.33%)	LSC
S. taipaiensis	49	c	(T)10atttttaatagggaaaatatggaaagaaaaaaaaagtaaaagatattataaagcaaaatcaaaataaaattaaagggttactttttgttctaaaatct(A)10tggattcgatacaaataaataaa(AAAT)3	153	65001	65153	IGS(psbE,petL)	LSC
S. taipaiensis	50	p1	(T)12	12	65430	65441	IGS(psbE,petL)	LSC
S. taipaiensis	51	c	(A)12tagaa(T)11	28	65722	65749	IGS(petL,petG)	LSC
S. taipaiensis	52	c	(T)14actccactacatcttgaatgcctatactatctcatatagaaactatattctatattattatatagaaatatatataa(AT)5	101	66245	66345	IGS(trnW-CCA,trnP-UGG)	LSC
S. taipaiensis	53	p2	(TA)5	10	66875	66884	IGS(trnP-UGG,psaJ)	LSC
S. taipaiensis	54	p1	(G)12	12	67093	67104	IGS(psaJ,rpl33)	LSC
S. taipaiensis	55	p2	(AT)5	10	67836	67845	IGS(rpl33,rps18)	LSC
S. taipaiensis	56	c	(T)10atttg(A)10tgaaaaaaagaatataatcttttttttgtcctctttcataatttataataatataaatagcatttaagaaccttctggtgtgaaaac(A)10	122	70526	70647	clpP-intron2	LSC
S. taipaiensis	57	p1	(A)10	10	72290	72299	IGS(clpP,psbB)	LSC
S. taipaiensis	58	p4	(TTTC)3	12	75071	75082	IGS(psbH,petD)	LSC
S. taipaiensis	59	p1	(A)10	10	77352	77361	IGS(psbH,petD)	LSC
S. taipaiensis	60	p1	(A)11	11	80720	80730	rps8	LSC
S. taipaiensis	61	p1	(T)10	10	80955	80964	IGS(rps8,rpl14)	LSC
S. taipaiensis	62	p1	(A)11	11	81574	81584	IGS(rpl14,rps16)	LSC
S. taipaiensis	63	p6	(TTGATA)3	18	82203	82220	IGS(rps16,rps3)	LSC
S. taipaiensis	64	p1	(T)13	13	83248	83260	IGS(rps16,rps3)	LSC
S. taipaiensis	65	p1	(T)17	17	84937	84953	IGS(rps19/rps19-2,rpl2/rpl2-2)	IRb
S. taipaiensis	66	p1	(T)11	11	97946	97956	IGS(ndhB/ndhB-2,trnV-GAC)	IRb
S. taipaiensis	67	p1	(T)10	10	99664	99673	IGS(ndhB/ndhB-2,trnV-GAC)	IRb
S. taipaiensis	68	p1	(A)10	10	108738	108747	IGS(rrn5S,trnR-ACG)	IRb
S. taipaiensis	69	c	(T)11atttctattaaattaaatt(ATTA)3	42	109155	109196	IGS(trnR-ACG,trnN-GUU)	IRb
S. taipaiensis	70	p1	(T)11	11	109306	109316	IGS(trnR-ACG,trnN-GUU)	IRb
S. taipaiensis	71	p1	(T)11	11	111676	111686	IGS(trnN-GUU,ndhF)	IRb
S. taipaiensis	72	p1	(A)15	15	114171	114185	IGS(ndhF,trnL-UAG)	SSC
S. taipaiensis	73	p1	(T)11	11	115953	115963	IGS(ccsA,ndhD)	SSC
S. taipaiensis	74	p4	(AATA)3	12	116196	116207	ndhD	SSC
S. taipaiensis	75	p1	(A)10	10	118542	118551	IGS(ndhE,ndhG)	SSC
S. taipaiensis	76	p1	(A)10	10	119532	119541	IGS(ndhG,ndhI)	SSC
S. taipaiensis	77	p1	(A)10	10	121267	121276	ndhA-intron1	SSC
S. taipaiensis	78	p2	(AT)9	18	121512	121529	ndhA-intron1	SSC
S. taipaiensis	79	c	(A)11(G)11	22	121816	121837	ndhA-intron1	SSC
S. taipaiensis	80	p1	(A)12	12	123698	123709	IGS(ndhH,rps15)	SSC
S. taipaiensis	81	p1	(T)10	10	124145	124154	IGS(rps15,ycf1/ycf1-2)	SSC
S. taipaiensis	82	p1	(T)10	10	125528	125537	ycf1,ycf1-2	SSC
S. taipaiensis	83	p4	(CATT)3	12	126068	126079	ycf1,ycf1-2	SSC
S. taipaiensis	84	p1	(T)11	11	127035	127045	ycf1,ycf1-2	SSC
S. taipaiensis	85	p1	(A)11	11	128280	128290	ycf1,ycf1-2	IRa
S. taipaiensis	86	p1	(A)11	11	130650	130660	IGS(trnN-GUU-2,trnR-ACG-2)	IRa
S. taipaiensis	87	c	(TTAA)3taatttaatttaatagaaat(A)11	43	130769	130811	IGS(trnN-GUU-2,trnR-ACG-2)	IRa
S. taipaiensis	88	p1	(T)10	10	131219	131228	IGS(trnR-ACG-2,rrn5S-2)	IRa
S. taipaiensis	89	p1	(A)10	10	140293	140302	IGS(trnV-GAC-2,ndhB-3/ndhB-4)	IRa
S. taipaiensis	90	p1	(A)11	11	142010	142020	IGS(trnV-GAC-2,ndhB-3/ndhB-4)	IRa
S. taipaiensis	91	p1	(A)17	17	155013	155029	IGS(rpl2-3/rpl2-4,rps19-3/rps19-4)	IRa
S. longiflora	1	p1	(T)11	11	235	245	IGS(trnH-GUG,psbA)	LSC
S. longiflora	2	p4	(TGAA)3	12	1538	1549	IGS(psbA,trnK-UUU)	LSC
S. longiflora	3	c	(A)10taaggctttttccttgcttgatttttattaaatgttcttagaattttatctattctacatctttaactattatatataaaat(A)10	102	6114	6215	psbI(partical:1.96%)	LSC
S. longiflora	4	p1	(T)15	15	6436	6450	IGS(trnS-GCU,trnT-CGU)	LSC
S. longiflora	5	p2	(TA)8	16	6613	6628	IGS(trnS-GCU,trnT-CGU)	LSC
S. longiflora	6	p1	(T)15	15	6896	6910	IGS(trnS-GCU,trnT-CGU)	LSC
S. longiflora	7	c	(T)10catttttcc(AT)6cgttattatttcttattaattatttttattaattttttattaat(ATTA)3	87	8079	8165	IGS(trnR-UCU,atpA)	LSC
S. longiflora	8	p1	(A)11	11	10658	10668	atpF-intron1	LSC
S. longiflora	9	p1	(T)12	12	11220	11231	IGS(atpF,atpH)	LSC
S. longiflora	10	c	(A)10tacgta(T)11	27	11601	11627	IGS(atpF,atpH)	LSC
S. longiflora	11	p4	(GAAA)3	12	13664	13675	IGS(atpI,rps2)	LSC
S. longiflora	12	p1	(T)14	14	16936	16949	rpoC2	LSC
S. longiflora	13	p2	(AT)5	10	18303	18312	rpoC2	LSC
S. longiflora	14	p1	(T)11	11	19352	19362	rpoC1-exon2	LSC
S. longiflora	15	p1	(T)11	11	21076	21086	rpoC1-intron1	LSC
S. longiflora	16	p1	(A)11	11	21399	21409	rpoC1-intron1	LSC
S. longiflora	17	p1	(T)12	12	24666	24677	rpoB	LSC
S. longiflora	18	p1	(A)10	10	25332	25341	IGS(rpoB,trnC-GCA)	LSC
S. longiflora	19	p1	(T)11	11	25749	25759	IGS(rpoB,trnC-GCA)	LSC
S. longiflora	20	c	(ACAA)3aaaaaagtgcgataaagataagtcctagtacagtat(A)10	58	28847	28904	IGS(psbM,trnD-GUC)	LSC
S. longiflora	21	p1	(A)11	11	29929	29939	IGS(trnD-GUC,trnY-GUA)	LSC
S. longiflora	22	p1	(T)10	10	30101	30110	IGS(trnD-GUC,trnY-GUA)	LSC
S. longiflora	23	p1	(A)10	10	31242	31251	IGS(trnT-GGU,psbD)	LSC
S. longiflora	24	c	(TA)5ttctagatcctgcatctatctaga(AT)5	44	35053	35096	IGS(trnS-UGA,psbZ)	LSC
S. longiflora	25	p1	(T)10	10	36257	36266	IGS(trnG-GCC,trnM-CAU)	LSC
S. longiflora	26	p4	(TCTA)3	12	41515	41526	IGS(psaA,ycf3)	LSC
S. longiflora	27	p1	(T)10	10	42823	42832	ycf3-intron2	LSC
S. longiflora	28	p1	(A)10	10	44249	44258	IGS(ycf3,trnS-GGA)	LSC
S. longiflora	29	c	(A)12tag(A)10	25	45721	45745	trnT-UGU(partical:4.00%)	LSC
S. longiflora	30	p1	(A)10	10	45942	45951	IGS(trnT-UGU,trnL-UAA)	LSC
S. longiflora	31	p5	(TAGAA)3	15	46229	46243	IGS(trnT-UGU,trnL-UAA)	LSC
S. longiflora	32	p1	(A)10	10	46759	46768	trnL-UAA-intron1	LSC
S. longiflora	33	p1	(T)11	11	47242	47252	IGS(trnL-UAA,trnF-GAA)	LSC
S. longiflora	34	p1	(A)15	15	47609	47623	IGS(trnF-GAA,ndhJ)	LSC
S. longiflora	35	p1	(T)10	10	49418	49427	IGS(ndhK,ndhC)	LSC
S. longiflora	36	p1	(A)12	12	50127	50138	IGS(ndhC,trnV-UAC)	LSC
S. longiflora	37	p3	(AAT)4	12	50282	50293	IGS(ndhC,trnV-UAC)	LSC
S. longiflora	38	p1	(T)10	10	50981	50990	IGS(ndhC,trnV-UAC)	LSC
S. longiflora	39	p1	(T)12	12	54369	54380	IGS(atpB,rbcL)	LSC
S. longiflora	40	p1	(T)10	10	58640	58649	IGS(accD,psaI)	LSC
S. longiflora	41	p1	(T)12	12	60286	60297	IGS(ycf4,cemA)	LSC
S. longiflora	42	p2	(TA)6	12	62623	62634	IGS(petA,psbJ)	LSC
S. longiflora	43	p1	(A)10	10	63150	63159	IGS(petA,psbJ)	LSC
S. longiflora	44	p4	(ATTA)3	12	63645	63656	psbL(partical:58.33%)	LSC
S. longiflora	45	c	(A)12tagaa(T)12	29	64829	64857	IGS(petL,petG)	LSC
S. longiflora	46	c	(T)14actccactacatcttgaatgcctatactatctcatatagaaactatattctatattattatatagaaatatatataa(AT)5	101	65353	65453	IGS(trnW-CCA,trnP-UGG)	LSC
S. longiflora	47	p2	(TA)5	10	65984	65993	IGS(trnP-UGG,psaJ)	LSC
S. longiflora	48	p1	(G)11	11	66202	66212	IGS(psaJ,rpl33)	LSC
S. longiflora	49	p2	(AT)5	10	66945	66954	IGS(rpl33,rps18)	LSC
S. longiflora	50	c	(A)10tgaaaaaaaagaatataatcttttttttgtcctctttcataatttataataatataaatagcatttaagaaccttctggtgtgaaaac(A)10	108	69642	69749	clpP-intron2	LSC
S. longiflora	51	p1	(A)10	10	71385	71394	IGS(clpP,psbB)	LSC
S. longiflora	52	p4	(TTTC)3	12	74166	74177	IGS(psbH,petD)	LSC
S. longiflora	53	p1	(T)10	10	79534	79543	IGS(rpl36,rps8)	LSC
S. longiflora	54	p1	(A)11	11	79816	79826	rps8	LSC
S. longiflora	55	p1	(A)14	14	82337	82350	IGS(rps16,rps3)	LSC
S. longiflora	56	p1	(T)17	17	84021	84037	IGS(rps19/rps19-2,rpl2/rpl2-2)	IRb
S. longiflora	57	p1	(T)11	11	97030	97040	IGS(ndhB/ndhB-2,trnV-GAC)	IRb
S. longiflora	58	p1	(T)10	10	98748	98757	IGS(ndhB/ndhB-2,trnV-GAC)	IRb
S. longiflora	59	p1	(A)10	10	107822	107831	IGS(rrn5S,trnR-ACG)	IRb
S. longiflora	60	c	(T)11atttctattaaattaaatt(ATTA)3	42	108239	108280	IGS(trnR-ACG,trnN-GUU)	IRb
S. longiflora	61	p1	(T)11	11	108390	108400	IGS(trnR-ACG,trnN-GUU)	IRb
S. longiflora	62	p1	(T)11	11	110776	110786	IGS(trnN-GUU,ndhF)	IRb
S. longiflora	63	p1	(A)13	13	113271	113283	IGS(ndhF,trnL-UAG)	SSC
S. longiflora	64	p1	(T)11	11	115073	115083	IGS(ccsA,ndhD)	SSC
S. longiflora	65	p4	(AATA)3	12	115308	115319	ndhD	SSC
S. longiflora	66	p1	(A)10	10	117654	117663	IGS(ndhE,ndhG)	SSC
S. longiflora	67	p1	(A)10	10	118645	118654	IGS(ndhG,ndhI)	SSC
S. longiflora	68	p1	(A)10	10	120380	120389	ndhA-intron1	SSC
S. longiflora	69	p2	(AT)8	16	120625	120640	ndhA-intron1	SSC
S. longiflora	70	p1	(A)10	10	120927	120936	ndhA-intron1	SSC
S. longiflora	71	p1	(A)11	11	122805	122815	IGS(ndhH,rps15)	SSC
S. longiflora	72	p1	(T)10	10	124632	124641	ycf1,ycf1-2	SSC
S. longiflora	73	p4	(CATT)3	12	125172	125183	ycf1,ycf1-2	SSC
S. longiflora	74	p1	(T)11	11	126139	126149	ycf1,ycf1-2	SSC
S. longiflora	75	p1	(A)11	11	127384	127394	ycf1,ycf1-2	IRa
S. longiflora	76	p1	(A)11	11	129770	129780	IGS(trnN-GUU-2,trnR-ACG-2)	IRa
S. longiflora	77	c	(TTAA)3taatttaatttaatagaaat(A)11	43	129889	129931	IGS(trnN-GUU-2,trnR-ACG-2)	IRa
S. longiflora	78	p1	(T)10	10	130339	130348	IGS(trnR-ACG-2,rrn5S-2)	IRa
S. longiflora	79	p1	(A)10	10	139413	139422	IGS(trnV-GAC-2,ndhB-3/ndhB-4)	IRa
S. longiflora	80	p1	(A)11	11	141130	141140	IGS(trnV-GAC-2,ndhB-3/ndhB-4)	IRa
S. longiflora	81	p1	(A)17	17	154133	154149	IGS(rpl2-3/rpl2-4,rps19-3/rps19-4)	IRa
S. myrtillacea	1	p4	(TGAA)3	12	1536	1547	IGS(psbA,trnK-UUU)	LSC
S. myrtillacea	2	p1	(A)11	11	4553	4563	IGS(trnK-UUU,trnQ-UUG)	LSC
S. myrtillacea	3	c	(A)10taaggctttttccttgcttgatttttattaaatgttcttagaattttatctattctacatctttaactattatatataaaat(A)10	102	6207	6308	psbI(partical:1.96%)	LSC
S. myrtillacea	4	p1	(T)14	14	6529	6542	IGS(trnS-GCU,trnT-CGU)	LSC
S. myrtillacea	5	c	(TA)8tttttaatctattc(T)10	40	6730	6769	IGS(trnS-GCU,trnT-CGU)	LSC
S. myrtillacea	6	p1	(T)14	14	7013	7026	IGS(trnS-GCU,trnT-CGU)	LSC
S. myrtillacea	7	c	(T)10catttttcc(AT)6cgttattatttcttattaattatttttattaattttttattaat(ATTA)3	87	8174	8260	IGS(trnR-UCU,atpA)	LSC
S. myrtillacea	8	p1	(T)11	11	9958	9968	IGS(atpA,atpF)	LSC
S. myrtillacea	9	p1	(T)12	12	11336	11347	IGS(atpF,atpH)	LSC
S. myrtillacea	10	c	(A)10tacgta(T)11	27	11717	11743	IGS(atpF,atpH)	LSC
S. myrtillacea	11	p4	(GAAA)3	12	13780	13791	IGS(atpI,rps2)	LSC
S. myrtillacea	12	p1	(T)10	10	14716	14725	IGS(rps2,rpoC2)	LSC
S. myrtillacea	13	p1	(T)14	14	17043	17056	rpoC2	LSC
S. myrtillacea	14	p2	(AT)5	10	18410	18419	rpoC2	LSC
S. myrtillacea	15	p1	(T)11	11	19459	19469	rpoC1-exon2	LSC
S. myrtillacea	16	p1	(T)10	10	21183	21192	rpoC1-intron1	LSC
S. myrtillacea	17	p1	(A)11	11	21505	21515	rpoC1-intron1	LSC
S. myrtillacea	18	p1	(T)12	12	24772	24783	rpoB	LSC
S. myrtillacea	19	p1	(A)10	10	25438	25447	IGS(rpoB,trnC-GCA)	LSC
S. myrtillacea	20	c	(T)10cagagata(T)11	29	25884	25912	IGS(rpoB,trnC-GCA)	LSC
S. myrtillacea	21	c	(ACAA)3aaaaaagtgcgataaagataagtcctagtacagtat(A)10	58	28959	29016	IGS(psbM,trnD-GUC)	LSC
S. myrtillacea	22	p1	(A)11	11	30048	30058	IGS(trnD-GUC,trnY-GUA)	LSC
S. myrtillacea	23	p1	(T)11	11	30224	30234	IGS(trnD-GUC,trnY-GUA)	LSC
S. myrtillacea	24	p1	(A)10	10	31364	31373	IGS(trnT-GGU,psbD)	LSC
S. myrtillacea	25	c	(TA)5ttctagatcctgcatctatctaga(AT)5	44	35191	35234	IGS(trnS-UGA,psbZ)	LSC
S. myrtillacea	26	p1	(T)11	11	36412	36422	IGS(trnG-GCC,trnM-CAU)	LSC
S. myrtillacea	27	p4	(TCTA)3	12	41665	41676	IGS(psaA,ycf3)	LSC
S. myrtillacea	28	p1	(T)19	19	42973	42991	ycf3-intron2	LSC
S. myrtillacea	29	p1	(A)10	10	44388	44397	IGS(ycf3,trnS-GGA)	LSC
S. myrtillacea	30	p1	(A)13	13	45860	45872	IGS(rps4,trnT-UGU)	LSC
S. myrtillacea	31	p1	(A)11	11	46081	46091	IGS(trnT-UGU,trnL-UAA)	LSC
S. myrtillacea	32	p5	(TAGAA)3	15	46369	46383	IGS(trnT-UGU,trnL-UAA)	LSC
S. myrtillacea	33	p1	(A)12	12	46905	46916	trnL-UAA-intron1	LSC
S. myrtillacea	34	p1	(T)11	11	47400	47410	IGS(trnL-UAA,trnF-GAA)	LSC
S. myrtillacea	35	p1	(A)15	15	47767	47781	IGS(trnF-GAA,ndhJ)	LSC
S. myrtillacea	36	p1	(A)13	13	50310	50322	IGS(ndhC,trnV-UAC)	LSC
S. myrtillacea	37	p3	(AAT)4	12	50466	50477	IGS(ndhC,trnV-UAC)	LSC
S. myrtillacea	38	p1	(T)10	10	58819	58828	IGS(accD,psaI)	LSC
S. myrtillacea	39	p1	(T)10	10	59467	59476	IGS(psaI,ycf4)	LSC
S. myrtillacea	40	p1	(T)12	12	60466	60477	IGS(ycf4,cemA)	LSC
S. myrtillacea	41	p2	(TA)6	12	62802	62813	IGS(petA,psbJ)	LSC
S. myrtillacea	42	p1	(G)13	13	63150	63162	IGS(petA,psbJ)	LSC
S. myrtillacea	43	p1	(A)10	10	63330	63339	IGS(petA,psbJ)	LSC
S. myrtillacea	44	p4	(ATTA)3	12	63892	63903	psbL(partical:58.33%)	LSC
S. myrtillacea	45	c	(T)11atttttaatagggaaaatatggaaagaaaaaaaaagtaaaagatattataaagcaaaatcaaaataaaattaaagggttactttttgttctaaaatct(A)10tggattcgatacaaataaataaa(AAAT)3	154	65048	65201	IGS(psbE,petL)	LSC
S. myrtillacea	46	p1	(T)12	12	65478	65489	IGS(psbE,petL)	LSC
S. myrtillacea	47	c	(A)10tagaa(T)12	27	65770	65796	IGS(petL,petG)	LSC
S. myrtillacea	48	c	(T)14actccactacatcttgaatgcctatactatctcatatagaaactatattctatattattatatagaaatatatataa(AT)5	101	66292	66392	IGS(trnW-CCA,trnP-UGG)	LSC
S. myrtillacea	49	p2	(TA)5	10	66923	66932	IGS(trnP-UGG,psaJ)	LSC
S. myrtillacea	50	p1	(G)10	10	67141	67150	IGS(psaJ,rpl33)	LSC
S. myrtillacea	51	p2	(AT)5	10	67882	67891	IGS(rpl33,rps18)	LSC
S. myrtillacea	52	c	(A)10tgaaaaaaagaatataatcttttttttgtcctctttcataatttataataatataaatagcattaagaaccttctggtgtgaaaac(A)10	106	70578	70683	clpP-intron2	LSC
S. myrtillacea	53	p1	(A)10	10	72325	72334	IGS(clpP,psbB)	LSC
S. myrtillacea	54	p4	(TTTC)3	12	75106	75117	IGS(psbH,petD)	LSC
S. myrtillacea	55	p1	(A)11	11	77387	77397	IGS(psbH,petD)	LSC
S. myrtillacea	56	p1	(A)11	11	80774	80784	rps8	LSC
S. myrtillacea	57	p6	(TTGATA)3	18	82271	82288	IGS(rps16,rps3)	LSC
S. myrtillacea	58	p1	(T)13	13	83316	83328	IGS(rps16,rps3)	LSC
S. myrtillacea	59	p1	(T)17	17	85011	85027	IGS(rps19/rps19-2,rpl2/rpl2-2)	IRb
S. myrtillacea	60	p1	(T)11	11	98020	98030	IGS(ndhB/ndhB-2,trnV-GAC)	IRb
S. myrtillacea	61	p1	(A)11	11	108812	108822	IGS(rrn5S,trnR-ACG)	IRb
S. myrtillacea	62	c	(T)11atttctattaaattaaatt(ATTA)3	42	109230	109271	IGS(trnR-ACG,trnN-GUU)	IRb
S. myrtillacea	63	p1	(T)11	11	109381	109391	IGS(trnR-ACG,trnN-GUU)	IRb
S. myrtillacea	64	p1	(T)11	11	111767	111777	IGS(trnN-GUU,ndhF)	IRb
S. myrtillacea	65	p1	(A)12	12	114262	114273	IGS(ndhF,trnL-UAG)	SSC
S. myrtillacea	66	p1	(T)12	12	116040	116051	IGS(ccsA,ndhD)	SSC
S. myrtillacea	67	p4	(AATA)3	12	116276	116287	ndhD	SSC
S. myrtillacea	68	p1	(A)14	14	117975	117988	IGS(psaC,ndhE)	SSC
S. myrtillacea	69	p1	(A)11	11	119620	119630	IGS(ndhG,ndhI)	SSC
S. myrtillacea	70	p1	(A)11	11	121355	121365	ndhA-intron1	SSC
S. myrtillacea	71	p2	(AT)9	18	121601	121618	ndhA-intron1	SSC
S. myrtillacea	72	p1	(A)10	10	121922	121931	ndhA-intron1	SSC
S. myrtillacea	73	p1	(A)10	10	123801	123810	IGS(ndhH,rps15)	SSC
S. myrtillacea	74	p1	(T)14	14	125628	125641	ycf1,ycf1-2	SSC
S. myrtillacea	75	p4	(CATT)3	12	126168	126179	ycf1,ycf1-2	SSC
S. myrtillacea	76	p1	(T)11	11	127135	127145	ycf1,ycf1-2	SSC
S. myrtillacea	77	p1	(A)11	11	128380	128390	ycf1,ycf1-2	IRa
S. myrtillacea	78	p1	(A)11	11	130766	130776	IGS(trnN-GUU-2,trnR-ACG-2)	IRa
S. myrtillacea	79	c	(TTAA)3taatttaatttaatagaaat(A)11	43	130885	130927	IGS(trnN-GUU-2,trnR-ACG-2)	IRa
S. myrtillacea	80	p1	(T)11	11	131335	131345	IGS(trnR-ACG-2,rrn5S-2)	IRa
S. myrtillacea	81	p1	(A)11	11	142127	142137	IGS(trnV-GAC-2,ndhB-3/ndhB-4)	IRa
S. myrtillacea	82	p1	(A)17	17	155130	155146	IGS(rpl2-3/rpl2-4,rps19-3/rps19-4)	IRa
S. arbutifolia	1	c	(A)10ttatttaaggagcaatgccaaccctcttgatagaacaagaaattggcgattgctcc(T)11	77	171	247	IGS(trnH-GUG,psbA)	LSC
S. arbutifolia	2	p4	(TGAA)3	12	1540	1551	IGS(psbA,trnK-UUU)	LSC
S. arbutifolia	3	p1	(A)13	13	4561	4573	IGS(trnK-UUU,trnQ-UUG)	LSC
S. arbutifolia	4	p1	(A)10	10	6310	6319	IGS(psbI,trnS-GCU)	LSC
S. arbutifolia	5	p1	(T)12	12	6545	6556	IGS(trnS-GCU,trnT-CGU)	LSC
S. arbutifolia	6	c	(TA)8tttttaatctattc(T)11	41	6719	6759	IGS(trnS-GCU,trnT-CGU)	LSC
S. arbutifolia	7	p1	(T)14	14	7003	7016	IGS(trnS-GCU,trnT-CGU)	LSC
S. arbutifolia	8	c	(T)10catttttcc(AT)6cgttattatttcttattaattatttttattaattttttattaatatttattaat(ATTA)3	97	8164	8260	IGS(trnR-UCU,atpA)	LSC
S. arbutifolia	9	p1	(T)13	13	11315	11327	IGS(atpF,atpH)	LSC
S. arbutifolia	10	p1	(T)15	15	11712	11726	IGS(atpF,atpH)	LSC
S. arbutifolia	11	p4	(GAAA)3	12	13758	13769	IGS(atpI,rps2)	LSC
S. arbutifolia	12	p1	(T)11	11	14687	14697	IGS(rps2,rpoC2)	LSC
S. arbutifolia	13	p1	(T)14	14	17025	17038	rpoC2	LSC
S. arbutifolia	14	p2	(AT)5	10	18392	18401	rpoC2	LSC
S. arbutifolia	15	p1	(T)11	11	19441	19451	rpoC1-exon2	LSC
S. arbutifolia	16	p1	(A)11	11	21487	21497	rpoC1-intron1	LSC
S. arbutifolia	17	p1	(T)12	12	24754	24765	rpoB	LSC
S. arbutifolia	18	p1	(A)10	10	25420	25429	IGS(rpoB,trnC-GCA)	LSC
S. arbutifolia	19	c	(T)10cagagata(T)10	28	25866	25893	IGS(rpoB,trnC-GCA)	LSC
S. arbutifolia	20	c	(ACAA)3aaaaaaagtgcgataaagatgagtcctagtacagtat(A)10	59	28930	28988	IGS(psbM,trnD-GUC)	LSC
S. arbutifolia	21	p1	(A)11	11	30035	30045	IGS(trnD-GUC,trnY-GUA)	LSC
S. arbutifolia	22	p1	(T)11	11	30200	30210	IGS(trnD-GUC,trnY-GUA)	LSC
S. arbutifolia	23	p1	(A)10	10	31340	31349	IGS(trnT-GGU,psbD)	LSC
S. arbutifolia	24	c	(TA)5ttctagatcctacatctatctaga(AT)5	44	35191	35234	IGS(trnS-UGA,psbZ)	LSC
S. arbutifolia	25	p1	(T)10	10	35372	35381	IGS(trnS-UGA,psbZ)	LSC
S. arbutifolia	26	p1	(T)12	12	36396	36407	IGS(trnG-GCC,trnM-CAU)	LSC
S. arbutifolia	27	p4	(TCTA)3	12	41656	41667	IGS(psaA,ycf3)	LSC
S. arbutifolia	28	p1	(T)11	11	42463	42473	ycf3-intron2	LSC
S. arbutifolia	29	p1	(T)10	10	42966	42975	ycf3-intron2	LSC
S. arbutifolia	30	c	(AT)5ctttattgtttattgtttttaagaaaaagtttttcac(A)11	58	44336	44393	IGS(ycf3,trnS-GGA)	LSC
S. arbutifolia	31	c	(A)11tag(A)11	25	45856	45880	trnT-UGU(partical:4.00%)	LSC
S. arbutifolia	32	p1	(A)10	10	46077	46086	IGS(trnT-UGU,trnL-UAA)	LSC
S. arbutifolia	33	p5	(TAGAA)3	15	46364	46378	IGS(trnT-UGU,trnL-UAA)	LSC
S. arbutifolia	34	p1	(A)14	14	46900	46913	trnL-UAA-intron1	LSC
S. arbutifolia	35	p1	(T)12	12	47405	47416	IGS(trnL-UAA,trnF-GAA)	LSC
S. arbutifolia	36	p1	(A)14	14	47774	47787	IGS(trnF-GAA,ndhJ)	LSC
S. arbutifolia	37	p1	(T)13	13	48178	48190	IGS(trnF-GAA,ndhJ)	LSC
S. arbutifolia	38	p1	(T)11	11	49586	49596	IGS(ndhK,ndhC)	LSC
S. arbutifolia	39	p3	(AAT)4	12	50484	50495	IGS(ndhC,trnV-UAC)	LSC
S. arbutifolia	40	c	(A)10tagctattggttctattgaagtgcactttttttgatttcggctttatactctatcctgaatgattcctgcgagcaagcttatgagaatgc(T)10	110	51121	51230	IGS(ndhC,trnV-UAC)	LSC
S. arbutifolia	41	p1	(T)10	10	54595	54604	IGS(atpB,rbcL)	LSC
S. arbutifolia	42	p1	(T)11	11	60508	60518	IGS(ycf4,cemA)	LSC
S. arbutifolia	43	p2	(TA)6	12	62842	62853	IGS(petA,psbJ)	LSC
S. arbutifolia	44	p1	(A)10	10	63356	63365	IGS(petA,psbJ)	LSC
S. arbutifolia	45	p4	(ATTA)3	12	63918	63929	psbL(partical:58.33%)	LSC
S. arbutifolia	46	c	(T)10attttttaatagggaaaatatggaaag(A)10gtaaaagatattataaagcaaaatcaaaataaaattaaagggttactttttgttctaaaatct(A)10tggattcgatacaaataaataaa(AAAT)3	155	65074	65228	IGS(psbE,petL)	LSC
S. arbutifolia	47	p1	(T)11	11	65505	65515	IGS(psbE,petL)	LSC
S. arbutifolia	48	c	(A)11tagaa(T)11	27	65796	65822	IGS(petL,petG)	LSC
S. arbutifolia	49	p1	(T)15	15	66318	66332	IGS(trnW-CCA,trnP-UGG)	LSC
S. arbutifolia	50	p2	(TA)5	10	66948	66957	IGS(trnP-UGG,psaJ)	LSC
S. arbutifolia	51	p1	(G)13	13	67166	67178	IGS(psaJ,rpl33)	LSC
S. arbutifolia	52	p2	(AT)5	10	67911	67920	IGS(rpl33,rps18)	LSC
S. arbutifolia	53	p1	(A)11	11	70608	70618	clpP-intron2	LSC
S. arbutifolia	54	p6	(TTTGAC)3	18	74258	74275	IGS(psbB,psbT)	LSC
S. arbutifolia	55	p4	(TTTC)3	12	75156	75167	IGS(psbH,petD)	LSC
S. arbutifolia	56	p1	(T)10	10	77457	77466	IGS(psbH,petD)	LSC
S. arbutifolia	57	p1	(A)10	10	78316	78325	IGS(petD,rpoA)	LSC
S. arbutifolia	58	p1	(A)11	11	80826	80836	rps8	LSC
S. arbutifolia	59	p6	(TTGATA)3	18	82306	82323	IGS(rps16,rps3)	LSC
S. arbutifolia	60	p1	(T)11	11	83224	83234	IGS(rps16,rps3)	LSC
S. arbutifolia	61	c	(T)10gtc(A)13	26	83353	83378	IGS(rps16,rps3)	LSC
S. arbutifolia	62	p1	(T)17	17	85049	85065	IGS(rps19/rps19-2,rpl2/rpl2-2)	IRb
S. arbutifolia	63	p1	(T)12	12	98058	98069	IGS(ndhB/ndhB-2,trnV-GAC)	IRb
S. arbutifolia	64	p1	(A)11	11	108851	108861	IGS(rrn5S,trnR-ACG)	IRb
S. arbutifolia	65	c	(T)11atttctattaaattaaatt(ATTA)3	42	109253	109294	IGS(trnR-ACG,trnN-GUU)	IRb
S. arbutifolia	66	p1	(T)11	11	109404	109414	IGS(trnR-ACG,trnN-GUU)	IRb
S. arbutifolia	67	p1	(T)11	11	111803	111813	IGS(trnN-GUU,ndhF)	IRb
S. arbutifolia	68	p1	(A)16	16	114298	114313	IGS(ndhF,trnL-UAG)	SSC
S. arbutifolia	69	c	(T)12aataactacctat(A)11	36	116103	116138	IGS(ccsA,ndhD)	SSC
S. arbutifolia	70	p4	(AATA)3	12	116341	116352	ndhD	SSC
S. arbutifolia	71	p1	(A)13	13	118041	118053	IGS(psaC,ndhE)	SSC
S. arbutifolia	72	p1	(A)13	13	119676	119688	IGS(ndhG,ndhI)	SSC
S. arbutifolia	73	c	(T)10ctttttctattgtaagtctattcttttttttgttcctattcttccttctg(A)10	70	121355	121424	ndhA-intron1	SSC
S. arbutifolia	74	p2	(AT)9	18	121660	121677	ndhA-intron1	SSC
S. arbutifolia	75	p1	(T)10	10	124288	124297	IGS(rps15/rps15-2,ycf1/ycf1-2)	SSC
S. arbutifolia	76	p1	(T)10	10	125671	125680	ycf1,ycf1-2	SSC
S. arbutifolia	77	p4	(CATT)3	12	126211	126222	ycf1,ycf1-2	SSC
S. arbutifolia	78	p1	(T)10	10	127179	127188	ycf1,ycf1-2	SSC
S. arbutifolia	79	p1	(A)11	11	128423	128433	ycf1,ycf1-2	IRa
S. arbutifolia	80	p1	(A)11	11	130822	130832	IGS(trnN-GUU-2,trnR-ACG-2)	IRa
S. arbutifolia	81	c	(TTAA)3taatttaatttaatagaaat(A)11	43	130941	130983	IGS(trnN-GUU-2,trnR-ACG-2)	IRa
S. arbutifolia	82	p1	(T)11	11	131375	131385	IGS(trnR-ACG-2,rrn5S-2)	IRa
S. arbutifolia	83	p1	(A)12	12	142167	142178	IGS(trnV-GAC-2,ndhB-3/ndhB-4)	IRa
S. arbutifolia	84	p1	(A)17	17	155171	155187	IGS(rpl2-3/rpl2-4,rps19-3/rps19-4)	IRa
S. triandra	1	p1	(T)12	12	237	248	IGS(trnH-GUG,psbA)	LSC
S. triandra	2	p1	(A)10	10	4515	4524	IGS(trnK-UUU,trnQ-UUG)	LSC
S. triandra	3	p2	(AT)5	10	5571	5580	IGS(trnK-UUU,trnQ-UUG)	LSC
S. triandra	4	p4	(AAAT)3	12	6853	6864	IGS(psbI,trnS-GCU)	LSC
S. triandra	5	p1	(T)10	10	7294	7303	IGS(trnS-GCU,trnT-CGU)	LSC
S. triandra	6	p1	(T)10	10	7547	7556	IGS(trnS-GCU,trnT-CGU)	LSC
S. triandra	7	p1	(T)13	13	8206	8218	trnT-CGU-intron1	LSC
S. triandra	8	p1	(T)10	10	8538	8547	IGS(trnT-CGU,trnR-UCU)	LSC
S. triandra	9	c	(T)11catttttcc(AT)5	30	8677	8706	IGS(trnR-UCU,atpA)	LSC
S. triandra	10	p1	(A)10	10	11255	11264	atpF-intron1	LSC
S. triandra	11	p1	(T)12	12	11810	11821	IGS(atpF,atpH)	LSC
S. triandra	12	p1	(T)11	11	15196	15206	IGS(rps2,rpoC2)	LSC
S. triandra	13	p1	(T)14	14	17494	17507	rpoC2	LSC
S. triandra	14	p2	(AT)5	10	18861	18870	rpoC2	LSC
S. triandra	15	p1	(T)11	11	19910	19920	rpoC1-exon2	LSC
S. triandra	16	p1	(T)11	11	21634	21644	rpoC1-intron1	LSC
S. triandra	17	p1	(T)12	12	25222	25233	rpoB	LSC
S. triandra	18	p1	(A)10	10	25888	25897	IGS(rpoB,trnC-GCA)	LSC
S. triandra	19	p2	(TA)7	14	26436	26449	IGS(rpoB,trnC-GCA)	LSC
S. triandra	20	p1	(T)13	13	26629	26641	IGS(rpoB,trnC-GCA)	LSC
S. triandra	21	p1	(A)10	10	29199	29208	IGS(psbM,trnD-GUC)	LSC
S. triandra	22	p1	(A)10	10	30216	30225	IGS(trnD-GUC,trnY-GUA)	LSC
S. triandra	23	c	(TA)5ttctagatcctacatctatctaga(AT)5	44	35333	35376	IGS(trnS-UGA,psbZ)	LSC
S. triandra	24	p6	(AAATAT)3	18	36087	36104	IGS(psbZ,trnG-GCC)	LSC
S. triandra	25	p1	(A)10	10	36272	36281	IGS(psbZ,trnG-GCC)	LSC
S. triandra	26	p1	(T)10	10	36515	36524	IGS(trnG-GCC,trnM-CAU)	LSC
S. triandra	27	p4	(TCTA)3	12	41765	41776	IGS(psaA,ycf3)	LSC
S. triandra	28	c	(T)10cgagttaatcaaaagaggttaattacatgagtttcaaacttgaagttttattttat(TAA)4t(TAA)4	91	42600	42690	ycf3-intron2	LSC
S. triandra	29	p1	(T)10	10	43147	43156	ycf3-intron2	LSC
S. triandra	30	p1	(A)10	10	46019	46028	trnT-UGU(partical:10.00%)	LSC
S. triandra	31	p1	(A)12	12	46223	46234	IGS(trnT-UGU,trnL-UAA)	LSC
S. triandra	32	c	(AAT)4(A)12	24	47011	47034	trnL-UAA-intron1	LSC
S. triandra	33	p1	(T)15	15	47519	47533	IGS(trnL-UAA,trnF-GAA)	LSC
S. triandra	34	p1	(A)12	12	47887	47898	IGS(trnF-GAA,ndhJ)	LSC
S. triandra	35	p1	(T)11	11	48280	48290	IGS(trnF-GAA,ndhJ)	LSC
S. triandra	36	p1	(T)12	12	51257	51268	IGS(ndhC,trnV-UAC)	LSC
S. triandra	37	p1	(T)10	10	54643	54652	IGS(atpB,rbcL)	LSC
S. triandra	38	p1	(T)10	10	54909	54918	IGS(atpB,rbcL)	LSC
S. triandra	39	p1	(T)10	10	58818	58827	IGS(accD,psaI)	LSC
S. triandra	40	p1	(T)10	10	59478	59487	IGS(psaI,ycf4)	LSC
S. triandra	41	p1	(T)10	10	61555	61564	IGS(cemA,petA)	LSC
S. triandra	42	p2	(TA)6	12	62801	62812	IGS(petA,psbJ)	LSC
S. triandra	43	p1	(C)10	10	63158	63167	IGS(petA,psbJ)	LSC
S. triandra	44	p1	(A)11	11	63324	63334	IGS(petA,psbJ)	LSC
S. triandra	45	p4	(ATTA)3	12	63844	63855	psbL(partical:58.33%)	LSC
S. triandra	46	p1	(T)11	11	64807	64817	IGS(psbE,petL)	LSC
S. triandra	47	p1	(T)10	10	64996	65005	IGS(psbE,petL)	LSC
S. triandra	48	c	(A)12tggattcgatacaaatattcgctacaaataaa(AAAT)3	56	65107	65162	IGS(psbE,petL)	LSC
S. triandra	49	p1	(T)10	10	65447	65456	IGS(psbE,petL)	LSC
S. triandra	50	p1	(T)11	11	65758	65768	IGS(petL,petG)	LSC
S. triandra	51	p1	(T)12	12	66264	66275	IGS(trnW-CCA,trnP-UGG)	LSC
S. triandra	52	p1	(G)12	12	67109	67120	IGS(psaJ,rpl33)	LSC
S. triandra	53	p2	(AT)5	10	67852	67861	IGS(rpl33,rps18)	LSC
S. triandra	54	p1	(A)16	16	70626	70641	clpP-intron2	LSC
S. triandra	55	p4	(TTTC)3	12	75059	75070	IGS(psbH,petD)	LSC
S. triandra	56	p2	(AT)7	14	77449	77462	IGS(psbH,petD)	LSC
S. triandra	57	p1	(T)10	10	80446	80455	IGS(rpl36,rps8)	LSC
S. triandra	58	p1	(A)11	11	80728	80738	rps8	LSC
S. triandra	59	p1	(T)10	10	83264	83273	IGS(rps16,rps3)	LSC
S. triandra	60	p1	(T)11	11	84957	84967	IGS(rps19/rps19-2,rpl2/rpl2-2)	IRb
S. triandra	61	p1	(T)10	10	97922	97931	IGS(ndhB/ndhB-2,trnV-GAC)	IRb
S. triandra	62	p1	(T)11	11	99620	99630	IGS(ndhB/ndhB-2,trnV-GAC)	IRb
S. triandra	63	p4	(AGGT)3	12	106967	106978	rrn23S	IRb
S. triandra	64	p1	(A)11	11	108717	108727	IGS(rrn5S,trnR-ACG)	IRb
S. triandra	65	p1	(T)13	13	109364	109376	IGS(trnR-ACG,trnN-GUU)	IRb
S. triandra	66	p1	(T)11	11	111743	111753	IGS(trnN-GUU,ndhF)	IRb
S. triandra	67	p1	(A)12	12	114239	114250	IGS(ndhF,trnL-UAG)	SSC
S. triandra	68	p1	(T)11	11	116041	116051	IGS(ccsA,ndhD)	SSC
S. triandra	69	p4	(AATA)3	12	116300	116311	ndhD	SSC
S. triandra	70	p1	(A)12	12	118641	118652	IGS(ndhE,ndhG)	SSC
S. triandra	71	p1	(A)10	10	121372	121381	ndhA-intron1	SSC
S. triandra	72	p2	(AT)8	16	121617	121632	ndhA-intron1	SSC
S. triandra	73	p1	(A)11	11	121921	121931	ndhA-intron1	SSC
S. triandra	74	p1	(A)13	13	123800	123812	IGS(ndhH,rps15)	SSC
S. triandra	75	p1	(T)10	10	125636	125645	ycf1,ycf1-2	SSC
S. triandra	76	p4	(CATT)3	12	126176	126187	ycf1,ycf1-2	SSC
S. triandra	77	p1	(T)11	11	127143	127153	ycf1,ycf1-2	SSC
S. triandra	78	p1	(A)11	11	128388	128398	ycf1,ycf1-2	IRa
S. triandra	79	p1	(A)13	13	130765	130777	IGS(trnN-GUU-2,trnR-ACG-2)	IRa
S. triandra	80	p1	(T)11	11	131414	131424	IGS(trnR-ACG-2,rrn5S-2)	IRa
S. triandra	81	p4	(CTAC)3	12	133161	133172	rrn23S-2	IRa
S. triandra	82	p1	(A)11	11	140511	140521	IGS(trnV-GAC-2,ndhB-3/ndhB-4)	IRa
S. triandra	83	p1	(A)10	10	142210	142219	IGS(trnV-GAC-2,ndhB-3/ndhB-4)	IRa
S. triandra	84	p1	(A)11	11	155174	155184	IGS(rpl2-3/rpl2-4,rps19-3/rps19-4)	IRa
S. babylonica	1	p1	(T)11	11	245	255	trnG-GCC-intron2	LSC
S. babylonica	2	p4	(TGAA)3	12	1548	1559	trnG-GCC-intron2	LSC
S. babylonica	3	p1	(A)10	10	6551	6560	psbI(partical:20.00%),trnG-GCC-intron2	LSC
S. babylonica	4	c	(AAAT)3aaagacaaagatt(A)10	35	6662	6696	trnG-GCC-intron2	LSC
S. babylonica	5	p1	(T)11	11	6893	6903	trnG-GCC-intron2	LSC
S. babylonica	6	c	(TA)7tttttttaatctattc(T)13	43	7048	7090	trnG-GCC-intron2	LSC
S. babylonica	7	p1	(T)13	13	7343	7355	trnG-GCC-intron2	LSC
S. babylonica	8	p1	(T)11	11	8005	8015	trnG-GCC-intron2,trnT-CGU-intron1	LSC
S. babylonica	9	c	(T)10catttttcc(AT)5tgttattatttcttattaattatttttattaattttttattaat(ATTA)3	85	8508	8592	trnG-GCC-intron2	LSC
S. babylonica	10	p1	(A)10	10	10266	10275	trnG-GCC-intron2	LSC
S. babylonica	11	p1	(A)10	10	11067	11076	aptF-intron1,atpF-intron1,trnG-GCC-intron2	LSC
S. babylonica	12	p1	(T)10	10	11623	11632	trnG-GCC-intron2	LSC
S. babylonica	13	p1	(T)10	10	12011	12020	trnG-GCC-intron2	LSC
S. babylonica	14	p4	(GAAA)3	12	14077	14088	trnG-GCC-intron2	LSC
S. babylonica	15	p1	(T)10	10	15013	15022	trnG-GCC-intron2	LSC
S. babylonica	16	p1	(T)14	14	17350	17363	rpoC2,trnG-GCC-intron2	LSC
S. babylonica	17	p2	(AT)5	10	18717	18726	rpoC2,trnG-GCC-intron2	LSC
S. babylonica	18	p1	(T)11	11	19766	19776	rpoC1-exon2,trnG-GCC-intron2	LSC
S. babylonica	19	p1	(T)10	10	21496	21505	rpoC1-intron1,trnG-GCC-intron2	LSC
S. babylonica	20	p1	(A)11	11	21818	21828	rpoC1-intron1,trnG-GCC-intron2	LSC
S. babylonica	21	p1	(T)12	12	25085	25096	rpoB,trnG-GCC-intron2	LSC
S. babylonica	22	p1	(A)10	10	25751	25760	trnG-GCC-intron2	LSC
S. babylonica	23	c*	(T)11cagagata(T)11attttaatagagtttgttgaagcgcagaagaaggctttattaagcatacgcggatagaactagag(CTAT)4(TA)7*	122	26195	26316	trnG-GCC-intron2	LSC
S. babylonica	24	p1	(T)12	12	26486	26497	trnG-GCC-intron2	LSC
S. babylonica	25	p1	(A)12	12	26865	26876	trnG-GCC-intron2	LSC
S. babylonica	26	p1	(T)12	12	27246	27257	trnG-GCC-intron2	LSC
S. babylonica	27	p1	(T)17	17	28314	28330	trnG-GCC-intron2	LSC
S. babylonica	28	p1	(T)10	10	30016	30025	trnG-GCC-intron2	LSC
S. babylonica	29	p1	(A)13	13	30362	30374	trnG-GCC-intron2	LSC
S. babylonica	30	p1	(T)10	10	30537	30546	trnG-GCC-intron2	LSC
S. babylonica	31	p1	(A)10	10	31688	31697	trnG-GCC-intron2	LSC
S. babylonica	32	c	(TA)6ttctagatcctacatctatctaga(AT)5	46	35540	35585	trnG-GCC-intron2	LSC
S. babylonica	33	p1	(T)10	10	35723	35732	trnG-GCC-intron2	LSC
S. babylonica	34	p1	(A)10	10	36075	36084	trnG-GCC-intron2	LSC
S. babylonica	35	p1	(A)10	10	36481	36490	trnG-GCC-intron2	LSC
S. babylonica	36	c	(T)11g(A)11	23	36770	36792	trnG-GCC-intron2,trnG-GCC-intron1	LSC
S. babylonica	37	p4	(TCTA)3	12	42032	42043	trnG-GCC-intron2,trnG-GCC-intron1	LSC
S. babylonica	38	c	(TAA)4t(TAA)4	25	42918	42942	trnG-GCC-intron2,trnG-GCC-intron1,ycf3-intron2	LSC
S. babylonica	39	p1	(A)15	15	44820	44834	trnG-GCC-intron2,trnG-GCC-intron1	LSC
S. babylonica	40	c	(A)10tag(A)10	23	46296	46318	trnG-GCC-intron2,trnG-GCC-intron1,trnT-UGU(partical:4.35%)	LSC
S. babylonica	41	p1	(A)11	11	47315	47325	trnG-GCC-intron2,trnG-GCC-intron1,trnL-UAA-intron1	LSC
S. babylonica	42	p1	(T)10	10	47651	47660	trnG-GCC-intron2,trnG-GCC-intron1	LSC
S. babylonica	43	p1	(T)11	11	47805	47815	trnG-GCC-intron2,trnG-GCC-intron1	LSC
S. babylonica	44	c	(A)12gaattcgactatacttttatctttcctc(T)15	55	48164	48218	trnG-GCC-intron2,trnG-GCC-intron1	LSC
S. babylonica	45	p1	(A)15	15	50670	50684	trnG-GCC-intron2,trnG-GCC-intron1	LSC
S. babylonica	46	p3	(AAT)4	12	50861	50872	trnG-GCC-intron2,trnG-GCC-intron1	LSC
S. babylonica	47	p5	(TTCCA)3	15	52342	52356	trnG-GCC-intron2,trnG-GCC-intron1	LSC
S. babylonica	48	p1	(T)11	11	54595	54605	trnG-GCC-intron2,trnG-GCC-intron1	LSC
S. babylonica	49	p1	(T)10	10	54863	54872	trnG-GCC-intron2,trnG-GCC-intron1	LSC
S. babylonica	50	p2	(TA)6	12	62836	62847	trnG-GCC-intron2,trnG-GCC-intron1	LSC
S. babylonica	51	p1	(C)10	10	63203	63212	trnG-GCC-intron2,trnG-GCC-intron1	LSC
S. babylonica	52	p4	(ATTA)3	12	63881	63892	psbL(partical:58.33%),trnG-GCC-intron2,trnG-GCC-intron1	LSC
S. babylonica	53	c	(T)10aaatagggaaaatatggcaag(A)10gtaaaagatattataaagcaaaatcaaaatcaaattagagggttactttttgttctaaaatctc(A)12tggattcgatacaaatattcgctacaaataaataaa(AAAT)3	165	65029	65193	trnG-GCC-intron2,trnG-GCC-intron1	LSC
S. babylonica	54	p1	(T)11	11	65474	65484	trnG-GCC-intron2,trnG-GCC-intron1	LSC
S. babylonica	55	c	(A)11tagaa(T)11	27	65765	65791	trnG-GCC-intron2,trnG-GCC-intron1	LSC
S. babylonica	56	p1	(T)14	14	66276	66289	trnG-GCC-intron2,trnG-GCC-intron1	LSC
S. babylonica	57	p2	(TA)5	10	66938	66947	trnG-GCC-intron2,trnG-GCC-intron1	LSC
S. babylonica	58	p2	(AT)5	10	67913	67922	trnG-GCC-intron2,trnG-GCC-intron1	LSC
S. babylonica	59	c	(T)11attgaaaaaaaatg(A)10cgaatataatcttttttttgtcctctttcataattcataataatataaatagcattaagaaccttctggtgtgaaaacaaaaaac(A)10	130	70528	70657	clpP-intron2,trnG-GCC-intron2,trnG-GCC-intron1	LSC
S. babylonica	60	p1	(A)11	11	72094	72104	trnG-GCC-intron2,trnG-GCC-intron1	LSC
S. babylonica	61	p1	(A)13	13	72295	72307	trnG-GCC-intron2,trnG-GCC-intron1	LSC
S. babylonica	62	p1	(A)11	11	72483	72493	trnG-GCC-intron2,trnG-GCC-intron1	LSC
S. babylonica	63	p4	(TTTC)3	12	75065	75076	trnG-GCC-intron2,trnG-GCC-intron1	LSC
S. babylonica	64	p2	(AT)5	10	77450	77459	trnG-GCC-intron2,trnG-GCC-intron1	LSC
S. babylonica	65	p1	(A)10	10	78242	78251	trnG-GCC-intron2,trnG-GCC-intron1	LSC
S. babylonica	66	p1	(A)11	11	80742	80752	rps8,trnG-GCC-intron2,trnG-GCC-intron1	LSC
S. babylonica	67	p1	(T)16	16	80977	80992	trnG-GCC-intron2,trnG-GCC-intron1	LSC
S. babylonica	68	p1	(T)10	10	83156	83165	rpl16-intron1,trnG-GCC-intron2,trnG-GCC-intron1	LSC
S. babylonica	69	p1	(T)19	19	84994	85012	trnG-GCC-intron2,trnG-GCC-intron1	IRb
S. babylonica	70	p1	(T)10	10	98020	98029	trnG-GCC-intron2,trnG-GCC-intron1	IRb
S. babylonica	71	p5	(ATTAA)3	15	109115	109129	trnG-GCC-intron2,trnG-GCC-intron1	IRb
S. babylonica	72	p1	(T)12	12	109349	109360	trnG-GCC-intron2,trnG-GCC-intron1	IRb
S. babylonica	73	p1	(T)11	11	111736	111746	trnG-GCC-intron2,trnG-GCC-intron1	IRb
S. babylonica	74	p1	(T)11	11	112730	112740	ndhF,trnG-GCC-intron2,trnG-GCC-intron1	SSC
S. babylonica	75	c	(A)11tgaattctttcttgtttatgattcattgactcttatctatttttaatttttaaagaatcagtcaat(A)13	90	114232	114321	trnG-GCC-intron2,trnG-GCC-intron1	SSC
S. babylonica	76	p1	(T)10	10	114958	114967	trnG-GCC-intron2,trnG-GCC-intron1	SSC
S. babylonica	77	p1	(T)12	12	116089	116100	trnG-GCC-intron2,trnG-GCC-intron1	SSC
S. babylonica	78	p4	(AATA)3	12	116332	116343	ndhD,trnG-GCC-intron2,trnG-GCC-intron1	SSC
S. babylonica	79	p1	(A)11	11	118049	118059	trnG-GCC-intron2,trnG-GCC-intron1	SSC
S. babylonica	80	p1	(A)10	10	118693	118702	trnG-GCC-intron2,trnG-GCC-intron1	SSC
S. babylonica	81	p1	(A)10	10	119693	119702	trnG-GCC-intron2,trnG-GCC-intron1	SSC
S. babylonica	82	p2	(AT)9	18	121655	121672	ndhA-intron1,trnG-GCC-intron2,trnG-GCC-intron1	SSC
S. babylonica	83	p1	(A)13	13	123833	123845	trnG-GCC-intron2,trnG-GCC-intron1	SSC
S. babylonica	84	p1	(A)13	13	124370	124382	trnG-GCC-intron2,trnG-GCC-intron1	SSC
S. babylonica	85	p1	(T)10	10	125708	125717	trnG-GCC-intron2,trnG-GCC-intron1,ycf1	SSC
S. babylonica	86	p4	(CATT)3	12	126248	126259	trnG-GCC-intron2,trnG-GCC-intron1,ycf1	SSC
S. babylonica	87	p1	(T)11	11	127215	127225	trnG-GCC-intron2,trnG-GCC-intron1,ycf1	SSC
S. babylonica	88	p1	(A)11	11	128460	128470	trnG-GCC-intron2,trnG-GCC-intron1,ycf1	IRa
S. babylonica	89	p1	(A)12	12	130846	130857	trnG-GCC-intron2,trnG-GCC-intron1	IRa
S. babylonica	90	p5	(AATTT)3	15	131074	131088	trnG-GCC-intron2,trnG-GCC-intron1	IRa
S. babylonica	91	p1	(A)10	10	142177	142186	trnG-GCC-intron2,trnG-GCC-intron1	IRa
S. babylonica	92	p1	(A)19	19	155194	155212	trnG-GCC-intron2,trnG-GCC-intron1	IRa
S. dunnii	1	p1	(T)12	12	242	253	IGS(trnH-GUG,psbA)	LSC
S. dunnii	2	p4	(TGAA)3	12	1546	1557	IGS(psbA,trnK-UUU)	LSC
S. dunnii	3	p1	(A)10	10	4694	4703	IGS(trnK-UUU,trnQ-UUG)	LSC
S. dunnii	4	c	(A)10gaaggctttttccttgcttgatttttattaaatgttcttagaattttatctattctacatctttaactattctaaaataaa(AAAT)3	103	6540	6642	psbI(partical:1.94%)	LSC
S. dunnii	5	p1	(T)10	10	6863	6872	IGS(trnS-GCU,trnT-CGU)	LSC
S. dunnii	6	c	(TA)7tttttaatctattc(T)12	40	7044	7083	IGS(trnS-GCU,trnT-CGU)	LSC
S. dunnii	7	p1	(T)10	10	7336	7345	IGS(trnS-GCU,trnT-CGU)	LSC
S. dunnii	8	p1	(T)11	11	7995	8005	trnT-CGU-intron1	LSC
S. dunnii	9	p1	(A)10	10	8213	8222	IGS(trnT-CGU,trnR-UCU)	LSC
S. dunnii	10	c	(AT)5tgttattatttcttattaattatttttattaattttttattaat(ATTA)3	66	8503	8568	IGS(trnR-UCU,atpA)	LSC
S. dunnii	11	c	(T)10gg(A)10	22	10232	10253	IGS(atpA,atpF)	LSC
S. dunnii	12	p1	(T)11	11	11600	11610	IGS(atpF,atpH)	LSC
S. dunnii	13	c	(A)11tacgta(T)11	28	11978	12005	IGS(atpF,atpH)	LSC
S. dunnii	14	p4	(GAAA)3	12	14061	14072	IGS(atpI,rps2)	LSC
S. dunnii	15	p1	(T)10	10	14997	15006	IGS(rps2,rpoC2)	LSC
S. dunnii	16	p1	(T)14	14	17334	17347	rpoC2	LSC
S. dunnii	17	p2	(AT)5	10	18701	18710	rpoC2	LSC
S. dunnii	18	p1	(T)11	11	19750	19760	rpoC1-exon2	LSC
S. dunnii	19	p1	(T)10	10	21480	21489	rpoC1-intron1	LSC
S. dunnii	20	p1	(A)10	10	21802	21811	rpoC1-intron1	LSC
S. dunnii	21	p1	(T)12	12	25068	25079	rpoB	LSC
S. dunnii	22	p1	(A)10	10	25734	25743	IGS(rpoB,trnC-GCA)	LSC
S. dunnii	23	c*	(T)10cagagata(T)10attttaatagagtttgttgaagcgcagaagaaggctttattaagcatacgcggatagaactagag(CTAT)3(TA)5*	112	26170	26281	IGS(rpoB,trnC-GCA)	LSC
S. dunnii	24	p1	(T)12	12	26451	26462	IGS(rpoB,trnC-GCA)	LSC
S. dunnii	25	p1	(T)11	11	27206	27216	IGS(trnC-GCA,petN)	LSC
S. dunnii	26	c	(A)10ctcctttccttggatgatttgtcaactgttcaatcaatggaatgctaaaaaaagatttcttgattttcttttattaatacataccccgactattc(T)11	116	28168	28283	IGS(petN,psbM)	LSC
S. dunnii	27	p1	(A)10	10	29293	29302	IGS(psbM,trnD-GUC)	LSC
S. dunnii	28	p1	(A)15	15	30309	30323	IGS(trnD-GUC,trnY-GUA)	LSC
S. dunnii	29	c	(TA)5ttctagatcctacatctatctaga(AT)5	44	35509	35552	IGS(trnS-UGA,psbZ)	LSC
S. dunnii	30	p1	(A)10	10	36041	36050	IGS(psbZ,trnG-GCC)	LSC
S. dunnii	31	p1	(T)10	10	36720	36729	IGS(trnG-GCC,trnM-CAU)	LSC
S. dunnii	32	p4	(TCTA)3	12	41978	41989	IGS(psaA,ycf3)	LSC
S. dunnii	33	c	(TAA)4t(TAA)4	25	42848	42872	ycf3-intron2	LSC
S. dunnii	34	p1	(A)17	17	44751	44767	IGS(ycf3,trnS-GGA)	LSC
S. dunnii	35	p1	(A)10	10	46435	46444	IGS(trnT-UGU,trnL-UAA)	LSC
S. dunnii	36	p1	(A)13	13	47263	47275	trnL-UAA-intron1	LSC
S. dunnii	37	p1	(T)10	10	47627	47636	IGS(trnL-UAA,trnF-GAA)	LSC
S. dunnii	38	p1	(T)11	11	47781	47791	IGS(trnL-UAA,trnF-GAA)	LSC
S. dunnii	39	c	(A)12gaattcgactatacttttatctttcctc(T)14	54	48141	48194	IGS(trnF-GAA,ndhJ)	LSC
S. dunnii	40	p1	(A)15	15	50625	50639	IGS(ndhC,trnV-UAC)	LSC
S. dunnii	41	p3	(AAT)4	12	50841	50852	IGS(ndhC,trnV-UAC)	LSC
S. dunnii	42	p1	(T)10	10	51305	51314	trnV-UAC-exon2(partical:10.00%)	LSC
S. dunnii	43	p1	(T)10	10	54824	54833	IGS(atpB,rbcL)	LSC
S. dunnii	44	p1	(T)10	10	59481	59490	IGS(psaI,ycf4)	LSC
S. dunnii	45	p2	(TA)7	14	62827	62840	IGS(petA,psbJ)	LSC
S. dunnii	46	p4	(ATTA)3	12	63906	63917	psbL(partical:58.33%)	LSC
S. dunnii	47	c	(T)10aatagggaaaatatggcaagaaaaaaaaagtaaaagatattataaagcaaaatcaaaatcaaattagagggttactttttgttctaaaatttc(A)10tggattcgatacaaatattcgctacaaataaataaa(AAAT)3	161	65045	65205	IGS(psbE,petL)	LSC
S. dunnii	48	p1	(T)11	11	65494	65504	IGS(psbE,petL)	LSC
S. dunnii	49	c	(A)11ttcta(T)12	28	65785	65812	IGS(petL,petG)	LSC
S. dunnii	50	p1	(T)13	13	66069	66081	IGS(petG,trnW-CCA)	LSC
S. dunnii	51	p1	(T)14	14	66302	66315	IGS(trnW-CCA,trnP-UGG)	LSC
S. dunnii	52	p2	(TA)5	10	66964	66973	IGS(trnP-UGG,psaJ)	LSC
S. dunnii	53	p1	(G)12	12	67182	67193	IGS(psaJ,rpl33)	LSC
S. dunnii	54	p2	(AT)5	10	67935	67944	IGS(rpl33,rps18)	LSC
S. dunnii	55	p1	(T)10	10	69685	69694	IGS(rpl20,clpP)	LSC
S. dunnii	56	p1	(T)13	13	70571	70583	clpP-intron2	LSC
S. dunnii	57	p1	(A)11	11	70694	70704	clpP-intron2	LSC
S. dunnii	58	p1	(A)11	11	72339	72349	IGS(clpP,psbB)	LSC
S. dunnii	59	p1	(A)11	11	72525	72535	IGS(clpP,psbB)	LSC
S. dunnii	60	p4	(TTTC)3	12	75107	75118	IGS(psbH,petD)	LSC
S. dunnii	61	p2	(AT)5	10	77488	77497	IGS(psbH,petD)	LSC
S. dunnii	62	p1	(A)11	11	80771	80781	rps8	LSC
S. dunnii	63	p1	(T)12	12	81006	81017	IGS(rps8,rpl14)	LSC
S. dunnii	64	p1	(T)10	10	83165	83174	IGS(rps16,rps3)	LSC
S. dunnii	65	p1	(T)17	17	85002	85018	IGS(rps19/rps19-2,rpl2/rpl2-2)	IRb
S. dunnii	66	p1	(T)10	10	98017	98026	IGS(ndhB/ndhB-2,trnV-GAC)	IRb
S. dunnii	67	p1	(A)10	10	108653	108662	IGS(rrn5S,trnR-ACG)	IRb
S. dunnii	68	p5	(ATTAA)3	15	109097	109111	IGS(trnR-ACG,trnN-GUU)	IRb
S. dunnii	69	p1	(T)13	13	109321	109333	IGS(trnR-ACG,trnN-GUU)	IRb
S. dunnii	70	p1	(T)11	11	111709	111719	IGS(trnN-GUU,ndhF)	IRb
S. dunnii	71	p1	(T)11	11	112703	112713	ndhF	SSC
S. dunnii	72	c	(A)11tgaattctttcttgtttatgattcattgactcttatctatttttaatttttaaagaatcagtcaat(A)13	90	114205	114294	IGS(ndhF,trnL-UAG)	SSC
S. dunnii	73	p1	(T)15	15	116061	116075	IGS(ccsA,ndhD)	SSC
S. dunnii	74	p4	(AATA)3	12	116300	116311	ndhD	SSC
S. dunnii	75	p1	(A)10	10	117998	118007	IGS(psaC,ndhE)	SSC
S. dunnii	76	p1	(A)10	10	119640	119649	IGS(ndhG,ndhI)	SSC
S. dunnii	77	p1	(A)10	10	121366	121375	ndhA-intron1	SSC
S. dunnii	78	p2	(AT)9	18	121602	121619	ndhA-intron1	SSC
S. dunnii	79	p1	(A)13	13	123780	123792	IGS(ndhH,rps15)	SSC
S. dunnii	80	p1	(A)10	10	124317	124326	IGS(rps15,ycf1/ycf1-2)	SSC
S. dunnii	81	p1	(T)10	10	125652	125661	ycf1,ycf1-2	SSC
S. dunnii	82	p4	(CATT)3	12	126192	126203	ycf1,ycf1-2	SSC
S. dunnii	83	p1	(T)11	11	127159	127169	ycf1,ycf1-2	SSC
S. dunnii	84	p1	(A)11	11	128404	128414	ycf1,ycf1-2	IRa
S. dunnii	85	p1	(A)13	13	130790	130802	IGS(trnN-GUU-2,trnR-ACG-2)	IRa
S. dunnii	86	p5	(AATTT)3	15	131009	131023	IGS(trnN-GUU-2,trnR-ACG-2)	IRa
S. dunnii	87	p1	(T)10	10	131461	131470	IGS(trnR-ACG-2,rrn5S-2)	IRa
S. dunnii	88	p1	(A)10	10	142097	142106	IGS(trnV-GAC-2,ndhB-3/ndhB-4)	IRa
S. dunnii	89	p1	(A)17	17	155105	155121	IGS(rpl2-3/rpl2-4,rps19-3/rps19-4)	IRa
S. tetrasperma	1	p1	(T)10	10	245	254	IGS(trnH-GUG,psbA)	LSC
S. tetrasperma	2	p4	(TGAA)3	12	1547	1558	IGS(psbA,trnK-UUU)	LSC
S. tetrasperma	3	p4	(AAAT)3	12	6661	6672	IGS(psbI,trnS-GCU)	LSC
S. tetrasperma	4	p1	(T)10	10	6893	6902	IGS(trnS-GCU,trnT-CGU)	LSC
S. tetrasperma	5	c	(TA)9tttttaatctattc(T)13	45	7079	7123	IGS(trnS-GCU,trnT-CGU)	LSC
S. tetrasperma	6	p1	(T)14	14	7376	7389	IGS(trnS-GCU,trnT-CGU)	LSC
S. tetrasperma	7	p1	(T)11	11	8039	8049	trnT-CGU-intron1	LSC
S. tetrasperma	8	p1	(A)10	10	8257	8266	IGS(trnT-CGU,trnR-UCU)	LSC
S. tetrasperma	9	p1	(T)10	10	8388	8397	IGS(trnT-CGU,trnR-UCU)	LSC
S. tetrasperma	10	c	(AT)5tgttattatttcttattaattatttttattaattttttattaat(ATTA)3	66	8543	8608	IGS(trnR-UCU,atpA)	LSC
S. tetrasperma	11	c	(T)11g(A)11	23	10272	10294	IGS(atpA,atpF)	LSC
S. tetrasperma	12	p1	(T)11	11	11641	11651	IGS(atpF,atpH)	LSC
S. tetrasperma	13	p1	(A)12	12	12014	12025	IGS(atpF,atpH)	LSC
S. tetrasperma	14	p4	(GAAA)3	12	14091	14102	IGS(atpI,rps2)	LSC
S. tetrasperma	15	p1	(T)14	14	17375	17388	rpoC2	LSC
S. tetrasperma	16	p2	(AT)5	10	18742	18751	rpoC2	LSC
S. tetrasperma	17	p1	(T)11	11	19791	19801	rpoC1-exon2	LSC
S. tetrasperma	18	p1	(T)10	10	21521	21530	rpoC1-intron1	LSC
S. tetrasperma	19	p1	(A)11	11	21843	21853	rpoC1-intron1	LSC
S. tetrasperma	20	p1	(T)12	12	25110	25121	rpoB	LSC
S. tetrasperma	21	p1	(A)10	10	25776	25785	IGS(rpoB,trnC-GCA)	LSC
S. tetrasperma	22	c*	(T)12attttaatagagtttgttgaagcgcagaagaaggctttattaagcatacgcggatagaactagag(CTAT)3(TA)9*	104	26229	26332	IGS(rpoB,trnC-GCA)	LSC
S. tetrasperma	23	p1	(T)11	11	26502	26512	IGS(rpoB,trnC-GCA)	LSC
S. tetrasperma	24	p1	(A)10	10	26880	26889	IGS(rpoB,trnC-GCA)	LSC
S. tetrasperma	25	p1	(T)13	13	27260	27272	IGS(trnC-GCA,petN)	LSC
S. tetrasperma	26	c	(A)10ctcctttccttggatgatttgtcaactgttcaatcaatggaatgctaaaaaaagatttcttgattttcttttattaatacataccccgactattc(T)10	115	28225	28339	IGS(petN,psbM)	LSC
S. tetrasperma	27	p1	(T)10	10	29997	30006	IGS(psbM,trnD-GUC)	LSC
S. tetrasperma	28	p1	(A)13	13	30332	30344	IGS(trnD-GUC,trnY-GUA)	LSC
S. tetrasperma	29	p1	(T)10	10	30507	30516	IGS(trnD-GUC,trnY-GUA)	LSC
S. tetrasperma	30	c	(TA)5ttctagatcctacatctatctaga(AT)5	44	35517	35560	IGS(trnS-UGA,psbZ)	LSC
S. tetrasperma	31	p1	(A)10	10	36049	36058	IGS(psbZ,trnG-GCC)	LSC
S. tetrasperma	32	c	(T)11c(A)10	22	36746	36767	IGS(trnG-GCC,trnM-CAU)	LSC
S. tetrasperma	33	p4	(TCTA)3	12	42007	42018	IGS(psaA,ycf3)	LSC
S. tetrasperma	34	c	(TAA)4t(TAA)4	25	42873	42897	ycf3-intron2	LSC
S. tetrasperma	35	p1	(T)10	10	44306	44315	ycf3-intron1	LSC
S. tetrasperma	36	p1	(A)17	17	44777	44793	IGS(ycf3,trnS-GGA)	LSC
S. tetrasperma	37	p1	(A)10	10	46244	46253	IGS(rps4,trnT-UGU)	LSC
S. tetrasperma	38	p1	(A)11	11	46468	46478	IGS(trnT-UGU,trnL-UAA)	LSC
S. tetrasperma	39	p1	(A)11	11	47276	47286	trnL-UAA-intron1	LSC
S. tetrasperma	40	p1	(T)11	11	47612	47622	IGS(trnL-UAA,trnF-GAA)	LSC
S. tetrasperma	41	p1	(T)14	14	47778	47791	IGS(trnL-UAA,trnF-GAA)	LSC
S. tetrasperma	42	c	(A)12gaattcgactatacttttatctttcctc(T)16	56	48140	48195	IGS(trnF-GAA,ndhJ)	LSC
S. tetrasperma	43	p1	(A)23	23	50647	50669	IGS(ndhC,trnV-UAC)	LSC
S. tetrasperma	44	p3	(AAT)4	12	50837	50848	IGS(ndhC,trnV-UAC)	LSC
S. tetrasperma	45	p1	(T)10	10	54781	54790	IGS(atpB,rbcL)	LSC
S. tetrasperma	46	p2	(TA)5	10	62758	62767	IGS(petA,psbJ)	LSC
S. tetrasperma	47	p1	(A)10	10	63286	63295	IGS(petA,psbJ)	LSC
S. tetrasperma	48	p4	(ATTA)3	12	63795	63806	psbL(partical:58.33%)	LSC
S. tetrasperma	49	c	(T)10aatagggaaaatatggcaagaaaaaaaaagtaaaagatattataaagcaaaatcaaaatcaaattagagggttactttttgttctaaaatctc(A)12tggattcgatacaaatattcgctacaaataaataaa(AAAT)3	163	64977	65139	IGS(psbE,petL)	LSC
S. tetrasperma	50	p1	(T)11	11	65428	65438	IGS(psbE,petL)	LSC
S. tetrasperma	51	c	(A)12tagaa(T)10	27	65719	65745	IGS(petL,petG)	LSC
S. tetrasperma	52	p1	(T)15	15	66230	66244	IGS(trnW-CCA,trnP-UGG)	LSC
S. tetrasperma	53	p2	(TA)5	10	66893	66902	IGS(trnP-UGG,psaJ)	LSC
S. tetrasperma	54	p1	(G)11	11	67131	67141	IGS(psaJ,rpl33)	LSC
S. tetrasperma	55	p2	(AT)5	10	67888	67897	IGS(rpl33,rps18)	LSC
S. tetrasperma	56	c	(T)14attgaaaaaaaatgaaaaaaaaacgaatataatc(T)10gtcctctttcataattcataataatataaatagcattaagaaccttctggtgtgaaaacaaaaaac(A)11	135	70523	70657	clpP-intron2	LSC
S. tetrasperma	57	p1	(A)10	10	70762	70771	clpP-intron2	LSC
S. tetrasperma	58	c	(A)11t(A)10	22	71378	71399	clpP-intron1	LSC
S. tetrasperma	59	p1	(A)10	10	72092	72101	IGS(clpP,psbB)	LSC
S. tetrasperma	60	p1	(A)12	12	72292	72303	IGS(clpP,psbB)	LSC
S. tetrasperma	61	p1	(A)11	11	72479	72489	IGS(clpP,psbB)	LSC
S. tetrasperma	62	p4	(TTTC)3	12	75061	75072	IGS(psbH,petD)	LSC
S. tetrasperma	63	p2	(AT)5	10	77466	77475	IGS(psbH,petD)	LSC
S. tetrasperma	64	p1	(A)10	10	78258	78267	IGS(petD,rpoA)	LSC
S. tetrasperma	65	p1	(T)12	12	81013	81024	IGS(rps8,rpl14)	LSC
S. tetrasperma	66	p1	(T)17	17	85019	85035	IGS(rps19/rps19-2,rpl2/rpl2-2)	IRb
S. tetrasperma	67	p1	(T)11	11	98034	98044	IGS(ndhB/ndhB-2,trnV-GAC)	IRb
S. tetrasperma	68	p5	(ATTAA)3	15	109118	109132	IGS(trnR-ACG,trnN-GUU)	IRb
S. tetrasperma	69	p1	(T)12	12	109311	109322	IGS(trnR-ACG,trnN-GUU)	IRb
S. tetrasperma	70	p1	(T)11	11	111689	111699	IGS(trnN-GUU,ndhF)	IRb
S. tetrasperma	71	p1	(T)11	11	112683	112693	ndhF	SSC
S. tetrasperma	72	p1	(A)15	15	114260	114274	IGS(ndhF,trnL-UAG)	SSC
S. tetrasperma	73	p1	(A)10	10	114662	114671	IGS(ndhF,trnL-UAG)	SSC
S. tetrasperma	74	p1	(T)11	11	116049	116059	IGS(ccsA,ndhD)	SSC
S. tetrasperma	75	p4	(AATA)3	12	116291	116302	ndhD	SSC
S. tetrasperma	76	p1	(A)13	13	117989	118001	IGS(psaC,ndhE)	SSC
S. tetrasperma	77	p1	(A)10	10	118635	118644	IGS(ndhE,ndhG)	SSC
S. tetrasperma	78	p1	(T)10	10	121331	121340	ndhA-intron1	SSC
S. tetrasperma	79	p2	(AT)9	18	121595	121612	ndhA-intron1	SSC
S. tetrasperma	80	p1	(A)11	11	123773	123783	IGS(ndhH,rps15)	SSC
S. tetrasperma	81	p1	(A)11	11	124308	124318	IGS(rps15,ycf1/ycf1-2)	SSC
S. tetrasperma	82	p1	(T)10	10	125628	125637	ycf1,ycf1-2	SSC
S. tetrasperma	83	p4	(CATT)3	12	126168	126179	ycf1,ycf1-2	SSC
S. tetrasperma	84	c	(T)11aaaattgttagagttagaaaaccattttttttcaactttctaa(T)11	65	127081	127145	ycf1,ycf1-2	SSC
S. tetrasperma	85	p1	(A)11	11	128380	128390	ycf1,ycf1-2	IRa
S. tetrasperma	86	p1	(A)12	12	130757	130768	IGS(trnN-GUU-2,trnR-ACG-2)	IRa
S. tetrasperma	87	p5	(AATTT)3	15	130944	130958	IGS(trnN-GUU-2,trnR-ACG-2)	IRa
S. tetrasperma	88	p1	(A)11	11	142035	142045	IGS(trnV-GAC-2,ndhB-3/ndhB-4)	IRa
S. tetrasperma	89	p1	(A)17	17	155044	155060	IGS(rpl2-3/rpl2-4,rps19-3/rps19-4)	IRa
S. nigra	1	p1	(T)10	10	260	269	trnG-GCC-intron2	LSC
S. nigra	2	p4	(TGAA)3	12	1562	1573	trnG-GCC-intron2	LSC
S. nigra	3	c	(T)10atttccaataat(A)12	34	4673	4706	trnG-GCC-intron2	LSC
S. nigra	4	p1	(A)11	11	6411	6421	trnG-GCC-intron2	LSC
S. nigra	5	c	(A)11gaaataaagacaaagatttg(A)10	41	6635	6675	trnG-GCC-intron2	LSC
S. nigra	6	p1	(T)10	10	6872	6881	trnG-GCC-intron2	LSC
S. nigra	7	c	(TA)8tttttaatctattc(T)10	40	7022	7061	trnG-GCC-intron2	LSC
S. nigra	8	p1	(T)10	10	7327	7336	trnG-GCC-intron2	LSC
S. nigra	9	p1	(T)12	12	7990	8001	trnG-GCC-intron2,trnT-CGU-intron1	LSC
S. nigra	10	p4	(ATTA)3	12	8562	8573	trnG-GCC-intron2	LSC
S. nigra	11	p1	(T)11	11	10238	10248	trnG-GCC-intron2	LSC
S. nigra	12	p1	(T)11	11	11604	11614	trnG-GCC-intron2	LSC
S. nigra	13	c	(A)11tacgta(T)10	27	11981	12007	trnG-GCC-intron2	LSC
S. nigra	14	p4	(GAAA)3	12	14036	14047	trnG-GCC-intron2	LSC
S. nigra	15	p1	(T)11	11	14972	14982	trnG-GCC-intron2	LSC
S. nigra	16	p1	(T)14	14	17310	17323	rpoC2,trnG-GCC-intron2	LSC
S. nigra	17	p2	(AT)5	10	18677	18686	rpoC2,trnG-GCC-intron2	LSC
S. nigra	18	p1	(T)11	11	19726	19736	rpoC1-exon2,trnG-GCC-intron2	LSC
S. nigra	19	p1	(T)14	14	21456	21469	rpoC1-intron1,trnG-GCC-intron2	LSC
S. nigra	20	p1	(A)10	10	21784	21793	rpoC1-intron1,trnG-GCC-intron2	LSC
S. nigra	21	p1	(T)12	12	25050	25061	rpoB,trnG-GCC-intron2	LSC
S. nigra	22	p1	(A)10	10	25716	25725	trnG-GCC-intron2	LSC
S. nigra	23	c*	(T)10attttaatagagtttgttgaagcgcagaagaaggctttattaagcatacgcggatagaactagag(CTAT)3(TA)5*	94	26169	26262	trnG-GCC-intron2	LSC
S. nigra	24	p1	(T)10	10	26450	26459	trnG-GCC-intron2	LSC
S. nigra	25	p1	(A)10	10	26828	26837	trnG-GCC-intron2	LSC
S. nigra	26	p1	(T)10	10	27198	27207	trnG-GCC-intron2	LSC
S. nigra	27	p1	(T)13	13	28022	28034	trnG-GCC-intron2	LSC
S. nigra	28	p1	(A)10	10	29045	29054	trnG-GCC-intron2	LSC
S. nigra	29	p1	(T)12	12	29710	29721	trnG-GCC-intron2	LSC
S. nigra	30	p1	(A)14	14	30064	30077	trnG-GCC-intron2	LSC
S. nigra	31	p1	(A)10	10	31390	31399	trnG-GCC-intron2	LSC
S. nigra	32	c	(TA)5ttctagatcctacatctatctaga(AT)5	44	35250	35293	trnG-GCC-intron2	LSC
S. nigra	33	c	(T)10g(A)12	23	36437	36459	trnG-GCC-intron2,trnG-GCC-intron1	LSC
S. nigra	34	p4	(TCTA)3	12	41699	41710	trnG-GCC-intron2,trnG-GCC-intron1	LSC
S. nigra	35	p5	(AAAAT)3	15	41946	41960	trnG-GCC-intron2,trnG-GCC-intron1	LSC
S. nigra	36	c	(TAA)4t(TAA)4	25	42575	42599	trnG-GCC-intron2,trnG-GCC-intron1,ycf3-intron2	LSC
S. nigra	37	p1	(T)11	11	44008	44018	trnG-GCC-intron2,trnG-GCC-intron1,ycf3-intron1	LSC
S. nigra	38	p1	(A)13	13	44481	44493	trnG-GCC-intron2,trnG-GCC-intron1	LSC
S. nigra	39	p1	(A)11	11	45913	45923	trnG-GCC-intron2,trnG-GCC-intron1	LSC
S. nigra	40	p1	(A)11	11	46131	46141	trnG-GCC-intron2,trnG-GCC-intron1	LSC
S. nigra	41	p1	(A)10	10	46938	46947	trnG-GCC-intron2,trnG-GCC-intron1,trnL-UAA-intron1	LSC
S. nigra	42	p1	(T)11	11	47272	47282	trnG-GCC-intron2,trnG-GCC-intron1	LSC
S. nigra	43	c	(A)11gaattcgactatacttttatctttcctc(T)11	50	47783	47832	trnG-GCC-intron2,trnG-GCC-intron1	LSC
S. nigra	44	p1	(T)11	11	49585	49595	trnG-GCC-intron2,trnG-GCC-intron1	LSC
S. nigra	45	p3	(AAT)4	12	50461	50472	trnG-GCC-intron2,trnG-GCC-intron1	LSC
S. nigra	46	p1	(T)10	10	54265	54274	trnG-GCC-intron2,trnG-GCC-intron1	LSC
S. nigra	47	p1	(T)10	10	54532	54541	trnG-GCC-intron2,trnG-GCC-intron1	LSC
S. nigra	48	p1	(T)10	10	59212	59221	trnG-GCC-intron2,trnG-GCC-intron1	LSC
S. nigra	49	p1	(C)10	10	62882	62891	trnG-GCC-intron2,trnG-GCC-intron1	LSC
S. nigra	50	p1	(A)12	12	63048	63059	trnG-GCC-intron2,trnG-GCC-intron1	LSC
S. nigra	51	c*	(ATT)3(<ATT>A)(ATTA)2	21	63550	63570	psbL(partical:33.33%),trnG-GCC-intron2,trnG-GCC-intron1	LSC
S. nigra	52	p1	(T)12	12	64696	64707	trnG-GCC-intron2,trnG-GCC-intron1	LSC
S. nigra	53	p1	(T)11	11	65160	65170	trnG-GCC-intron2,trnG-GCC-intron1	LSC
S. nigra	54	c	(A)12tagaa(T)11	28	65451	65478	trnG-GCC-intron2,trnG-GCC-intron1	LSC
S. nigra	55	p1	(T)14	14	65963	65976	trnG-GCC-intron2,trnG-GCC-intron1	LSC
S. nigra	56	p2	(TA)5	10	66610	66619	trnG-GCC-intron2,trnG-GCC-intron1	LSC
S. nigra	57	p1	(G)13	13	66828	66840	trnG-GCC-intron2,trnG-GCC-intron1	LSC
S. nigra	58	c	(AT)5ttaaatagaaataagcaaaatcctatttcttaattcgaaatcattagcatttttgatccgatcaaaggaaataggattctcg(A)10	102	67573	67674	trnG-GCC-intron2,trnG-GCC-intron1	LSC
S. nigra	59	p1	(T)12	12	70229	70240	clpP-intron2,trnG-GCC-intron2,trnG-GCC-intron1	LSC
S. nigra	60	p1	(A)10	10	70358	70367	clpP-intron2,trnG-GCC-intron2,trnG-GCC-intron1	LSC
S. nigra	61	p1	(A)11	11	71084	71094	clpP-intron1,trnG-GCC-intron2,trnG-GCC-intron1	LSC
S. nigra	62	p1	(A)11	11	71987	71997	trnG-GCC-intron2,trnG-GCC-intron1	LSC
S. nigra	63	p1	(A)10	10	72173	72182	trnG-GCC-intron2,trnG-GCC-intron1	LSC
S. nigra	64	p4	(TTTC)3	12	74755	74766	trnG-GCC-intron2,trnG-GCC-intron1	LSC
S. nigra	65	p1	(A)10	10	76398	76407	trnG-GCC-intron2,trnG-GCC-intron1	LSC
S. nigra	66	c	(A)10gaatccagtcaattttttattgtatcaaatcattcatatatgtgtagatatagataagatctagattttataacatatagag(AT)5	102	77059	77160	trnG-GCC-intron2,trnG-GCC-intron1	LSC
S. nigra	67	p1	(A)10	10	77936	77945	trnG-GCC-intron2,trnG-GCC-intron1	LSC
S. nigra	68	p1	(A)11	11	80433	80443	rps8,trnG-GCC-intron2,trnG-GCC-intron1	LSC
S. nigra	69	p1	(T)15	15	80668	80682	trnG-GCC-intron2,trnG-GCC-intron1	LSC
S. nigra	70	p1	(T)10	10	82827	82836	rpl16-intron1,trnG-GCC-intron2,trnG-GCC-intron1	LSC
S. nigra	71	p1	(T)18	18	84648	84665	trnG-GCC-intron2,trnG-GCC-intron1	IRb
S. nigra	72	p1	(T)12	12	97664	97675	trnG-GCC-intron2,trnG-GCC-intron1	IRb
S. nigra	73	p1	(A)10	10	108326	108335	trnG-GCC-intron2,trnG-GCC-intron1	IRb
S. nigra	74	p1	(T)11	11	108767	108777	trnG-GCC-intron2,trnG-GCC-intron1	IRb
S. nigra	75	p1	(T)11	11	111124	111134	trnG-GCC-intron2,trnG-GCC-intron1	IRb
S. nigra	76	p1	(T)11	11	112118	112128	ndhF,trnG-GCC-intron2,trnG-GCC-intron1	SSC
S. nigra	77	c	(A)11tgaattctttcttgtttatgattcattgactcttatctatttttaatttttaaagaatcagtcaatc(A)13	91	113620	113710	trnG-GCC-intron2,trnG-GCC-intron1	SSC
S. nigra	78	p1	(T)13	13	115485	115497	trnG-GCC-intron2,trnG-GCC-intron1	SSC
S. nigra	79	p4	(AATA)3	12	115735	115746	ndhD,trnG-GCC-intron2,trnG-GCC-intron1	SSC
S. nigra	80	p1	(A)10	10	119072	119081	trnG-GCC-intron2,trnG-GCC-intron1	SSC
S. nigra	81	c	(T)10gttcctattcttccttctg(A)10	39	120769	120807	ndhA-intron1,trnG-GCC-intron2,trnG-GCC-intron1	SSC
S. nigra	82	p2	(AT)10	20	121034	121053	ndhA-intron1,trnG-GCC-intron2,trnG-GCC-intron1	SSC
S. nigra	83	p1	(A)15	15	123214	123228	trnG-GCC-intron2,trnG-GCC-intron1	SSC
S. nigra	84	p1	(A)11	11	123752	123762	trnG-GCC-intron2,trnG-GCC-intron1	SSC
S. nigra	85	p1	(T)10	10	125070	125079	trnG-GCC-intron2,trnG-GCC-intron1,ycf1	SSC
S. nigra	86	p4	(CATT)3	12	125610	125621	trnG-GCC-intron2,trnG-GCC-intron1,ycf1	SSC
S. nigra	87	p1	(T)11	11	126577	126587	trnG-GCC-intron2,trnG-GCC-intron1,ycf1	SSC
S. nigra	88	p1	(A)11	11	127822	127832	trnG-GCC-intron2,trnG-GCC-intron1,ycf1	IRa
S. nigra	89	p1	(A)11	11	130179	130189	trnG-GCC-intron2,trnG-GCC-intron1	IRa
S. nigra	90	p1	(T)10	10	130621	130630	trnG-GCC-intron2,trnG-GCC-intron1	IRa
S. nigra	91	p1	(A)12	12	141281	141292	trnG-GCC-intron2,trnG-GCC-intron1	IRa
S. nigra	92	p1	(A)18	18	154291	154308	trnG-GCC-intron2,trnG-GCC-intron1	IRa
S. lucida	1	p1	(T)10	10	260	269	IGS(trnH-GUG,psbA)	LSC
S. lucida	2	p4	(TGAA)3	12	1562	1573	IGS(psbA,trnK-UUU)	LSC
S. lucida	3	p1	(A)13	13	4678	4690	IGS(trnK-UUU,trnQ-UUG)	LSC
S. lucida	4	p1	(A)11	11	6376	6386	IGS(psbK,psbI)	LSC
S. lucida	5	p1	(A)10	10	6609	6618	IGS(psbI,trnS-GCU)	LSC
S. lucida	6	p2	(TA)8	16	6993	7008	IGS(trnS-GCU,trnT-CGU)	LSC
S. lucida	7	p1	(T)12	12	7298	7309	IGS(trnS-GCU,trnT-CGU)	LSC
S. lucida	8	p1	(T)11	11	7960	7970	trnT-CGU-intron1	LSC
S. lucida	9	p1	(A)11	11	8189	8199	IGS(trnT-CGU,trnR-UCU)	LSC
S. lucida	10	p2	(AT)5	10	8480	8489	IGS(trnR-UCU,atpA)	LSC
S. lucida	11	p1	(T)10	10	10154	10163	IGS(atpA,atpF)	LSC
S. lucida	12	p1	(T)11	11	11520	11530	IGS(atpF,atpH)	LSC
S. lucida	13	c	(A)11tacgta(T)11	28	11897	11924	IGS(atpF,atpH)	LSC
S. lucida	14	p4	(GAAA)3	12	13953	13964	IGS(atpI,rps2)	LSC
S. lucida	15	p1	(T)11	11	14889	14899	IGS(rps2,rpoC2)	LSC
S. lucida	16	p1	(T)14	14	17226	17239	rpoC2	LSC
S. lucida	17	p2	(AT)5	10	18593	18602	rpoC2	LSC
S. lucida	18	p1	(T)11	11	19642	19652	rpoC1-exon2	LSC
S. lucida	19	p1	(T)18	18	21372	21389	rpoC1-intron1	LSC
S. lucida	20	p1	(T)12	12	24967	24978	rpoB	LSC
S. lucida	21	p1	(A)10	10	25633	25642	IGS(rpoB,trnC-GCA)	LSC
S. lucida	22	c*	(CTAT)2(C<TAT>ATATATAGATAGATAGATATGTCTTTCCTTGTATTGCGGGTCTATTCTGTACAGCGCATGGCGTGTTCTAGCAAACTATCGATTTTCTATAGGAATCATAAACAGATAAGATATCTGATTAGAGGTATACGTGTAATAATTTAGGTTCTGGGGTTTACATATACTCATAATTGTTGTTATAATTGAAATGGAGAAGGCTTTTTTTTTTTTTATTGAATTATTGAAAAGAATCAATACTGGATAGTTAGATATCCATTTCGATTTTCTTATATCATTCGGGAAATACAATTTTAGATTCAAATTCGAGAATCGTTCATGAATTTTCAGTCAATAGTTAACGGTTCCAATTTGTCCTGAATTTTGGCTTTTGTCACTGAAAATTCAC…	28	26160	26187	IGS(rpoB,trnC-GCA)	LSC
S. lucida	23	p1	(T)13	13	26370	26382	IGS(rpoB,trnC-GCA)	LSC
S. lucida	24	p1	(A)10	10	26750	26759	IGS(rpoB,trnC-GCA)	LSC
S. lucida	25	p1	(T)11	11	27120	27130	IGS(trnC-GCA,petN)	LSC
S. lucida	26	p1	(T)14	14	27945	27958	IGS(petN,psbM)	LSC
S. lucida	27	p1	(A)10	10	28968	28977	IGS(psbM,trnD-GUC)	LSC
S. lucida	28	p1	(A)13	13	29984	29996	IGS(trnD-GUC,trnY-GUA)	LSC
S. lucida	29	c	(TA)5ttctagatcctacatctatctaga(AT)5	44	35161	35204	IGS(trnS-UGA,psbZ)	LSC
S. lucida	30	c	(T)12g(A)11	24	36366	36389	IGS(trnG-GCC,trnM-CAU)	LSC
S. lucida	31	p4	(TCTA)3	12	41629	41640	IGS(psaA,ycf3)	LSC
S. lucida	32	p5	(AAAAT)3	15	41876	41890	IGS(psaA,ycf3)	LSC
S. lucida	33	c	(TAA)4t(TAA)4	25	42505	42529	ycf3-intron2	LSC
S. lucida	34	p1	(T)10	10	43938	43947	ycf3-intron1	LSC
S. lucida	35	p1	(A)13	13	44410	44422	IGS(ycf3,trnS-GGA)	LSC
S. lucida	36	p1	(A)11	11	45871	45881	IGS(rps4,trnT-UGU)	LSC
S. lucida	37	p1	(A)11	11	46105	46115	IGS(trnT-UGU,trnL-UAA)	LSC
S. lucida	38	c	(T)11ctatttatatgaaaaatgaaataattaataattcaaatatcaaataat(A)11	70	46857	46926	trnL-UAA-intron1	LSC
S. lucida	39	p1	(T)10	10	47251	47260	IGS(trnL-UAA,trnF-GAA)	LSC
S. lucida	40	p1	(T)10	10	47405	47414	IGS(trnL-UAA,trnF-GAA)	LSC
S. lucida	41	c	(A)14gaattcgactatacttttatctttcctc(T)11	53	47761	47813	IGS(trnF-GAA,ndhJ)	LSC
S. lucida	42	p1	(T)10	10	49566	49575	IGS(ndhK,ndhC)	LSC
S. lucida	43	p3	(AAT)4	12	50441	50452	IGS(ndhC,trnV-UAC)	LSC
S. lucida	44	p1	(T)10	10	54507	54516	IGS(atpB,rbcL)	LSC
S. lucida	45	p1	(C)11	11	62856	62866	IGS(petA,psbJ)	LSC
S. lucida	46	p1	(A)12	12	63023	63034	IGS(petA,psbJ)	LSC
S. lucida	47	c*	(ATT)3(<ATT>A)(ATTA)2	21	63525	63545	psbL(partical:33.33%)	LSC
S. lucida	48	p1	(T)10	10	64671	64680	IGS(psbE,petL)	LSC
S. lucida	49	p1	(T)10	10	65133	65142	IGS(psbE,petL)	LSC
S. lucida	50	c	(A)14tagaa(T)10	29	65423	65451	IGS(petL,petG)	LSC
S. lucida	51	p1	(T)14	14	65936	65949	IGS(trnW-CCA,trnP-UGG)	LSC
S. lucida	52	p2	(TA)5	10	66583	66592	IGS(trnP-UGG,psaJ)	LSC
S. lucida	53	p1	(G)12	12	66801	66812	IGS(psaJ,rpl33)	LSC
S. lucida	54	p2	(AT)5	10	67545	67554	IGS(rpl33,rps18)	LSC
S. lucida	55	c	(T)12atttg(A)10tg(A)11cgaatagaattataatctttttttttgtcctctttcataattcataataatataaatagcattaagaaccttctggtatgaaaacaaaaaac(A)10	142	70200	70341	clpP-intron2	LSC
S. lucida	56	p1	(A)11	11	71972	71982	IGS(clpP,psbB)	LSC
S. lucida	57	p1	(A)11	11	72158	72168	IGS(clpP,psbB)	LSC
S. lucida	58	p4	(TTTC)3	12	74741	74752	IGS(psbH,petD)	LSC
S. lucida	59	p1	(A)10	10	76402	76411	IGS(psbH,petD)	LSC
S. lucida	60	c	(A)10gaatccagtcaattttttattgtatcaaatcattcatatatgtgtagatatagataagatctagattttataacatatagag(AT)5	102	77063	77164	IGS(psbH,petD)	LSC
S. lucida	61	p1	(T)10	10	80155	80164	IGS(rpl36,rps8)	LSC
S. lucida	62	p1	(A)11	11	80437	80447	rps8	LSC
S. lucida	63	c	(T)13atgatttataatttataaattaataaattaaatattattattttctttttattaattttata(T)10	85	80672	80756	IGS(rps8,rpl14)	LSC
S. lucida	64	p1	(A)13	13	81327	81339	IGS(rpl14,rps16)	LSC
S. lucida	65	p1	(T)18	18	84667	84684	IGS(rps19/rps19-2,rpl2/rpl2-2)	IRb
S. lucida	66	p1	(T)12	12	97683	97694	IGS(ndhB/ndhB-2,trnV-GAC)	IRb
S. lucida	67	p1	(A)10	10	108345	108354	IGS(rrn5S,trnR-ACG)	IRb
S. lucida	68	p1	(T)11	11	108780	108790	IGS(trnR-ACG,trnN-GUU)	IRb
S. lucida	69	p1	(T)11	11	111166	111176	IGS(trnN-GUU,ndhF)	IRb
S. lucida	70	p1	(T)11	11	112160	112170	ndhF	SSC
S. lucida	71	c	(A)11tgaattctttcttgtttatgattcattgactcttatctatttttaatttttaaagaatcagtcaatc(A)14	92	113662	113753	IGS(ndhF,trnL-UAG)	SSC
S. lucida	72	p1	(T)12	12	115523	115534	IGS(ccsA,ndhD)	SSC
S. lucida	73	p4	(AATA)3	12	115772	115783	ndhD	SSC
S. lucida	74	p1	(A)10	10	117470	117479	IGS(psaC,ndhE)	SSC
S. lucida	75	p1	(A)10	10	119110	119119	IGS(ndhG,ndhI)	SSC
S. lucida	76	c	(T)11ctattgtaagtctattc(T)11	39	120781	120819	ndhA-intron1	SSC
S. lucida	77	p2	(AT)9	18	121074	121091	ndhA-intron1	SSC
S. lucida	78	p1	(A)14	14	123252	123265	IGS(ndhH,rps15)	SSC
S. lucida	79	p1	(A)13	13	123789	123801	IGS(rps15,ycf1/ycf1-2)	SSC
S. lucida	80	p1	(T)10	10	125118	125127	ycf1,ycf1-2	SSC
S. lucida	81	p4	(CATT)3	12	125658	125669	ycf1,ycf1-2	SSC
S. lucida	82	p1	(T)11	11	126625	126635	ycf1,ycf1-2	SSC
S. lucida	83	p1	(A)11	11	127870	127880	ycf1,ycf1-2	IRa
S. lucida	84	p1	(A)11	11	130256	130266	IGS(trnN-GUU-2,trnR-ACG-2)	IRa
S. lucida	85	p1	(T)10	10	130692	130701	IGS(trnR-ACG-2,rrn5S-2)	IRa
S. lucida	86	p1	(A)12	12	141352	141363	IGS(trnV-GAC-2,ndhB-3/ndhB-4)	IRa
S. lucida	87	p1	(A)18	18	154362	154379	IGS(rpl2-3/rpl2-4,rps19-3/rps19-4)	IRa
S. interior	1	p1	(T)10	10	243	252	trnG-GCC-intron2	LSC
S. interior	2	p4	(TGAA)3	12	1545	1556	trnG-GCC-intron2	LSC
S. interior	3	p1	(A)11	11	4600	4610	trnG-GCC-intron2	LSC
S. interior	4	c	(TA)7tttttaatctattc(T)12	40	6891	6930	trnG-GCC-intron2	LSC
S. interior	5	p1	(T)12	12	7190	7201	trnG-GCC-intron2	LSC
S. interior	6	p1	(T)13	13	7852	7864	trnG-GCC-intron2,trnT-CGU-intron1	LSC
S. interior	7	c	(T)10catttttccatatatatttttccatatatattgttattatttcttattaattatttttattaattttttattaat(ATTA)3	97	8337	8433	trnG-GCC-intron2	LSC
S. interior	8	p1	(A)10	10	11834	11843	trnG-GCC-intron2	LSC
S. interior	9	p4	(GAAA)3	12	13891	13902	trnG-GCC-intron2	LSC
S. interior	10	p1	(T)10	10	14827	14836	trnG-GCC-intron2	LSC
S. interior	11	p1	(T)14	14	17173	17186	rpoC2,trnG-GCC-intron2	LSC
S. interior	12	p2	(AT)5	10	18540	18549	rpoC2,trnG-GCC-intron2	LSC
S. interior	13	p1	(T)11	11	19589	19599	rpoC1-exon2,trnG-GCC-intron2	LSC
S. interior	14	p1	(T)12	12	24906	24917	rpoB,trnG-GCC-intron2	LSC
S. interior	15	p1	(A)10	10	25572	25581	trnG-GCC-intron2	LSC
S. interior	16	c*	(T)10attttaatagagtttgttgaagcgcagaagaaggctttattaagcatacgcggatagaactagag(CTAT)3(TA)5*	94	26042	26135	trnG-GCC-intron2	LSC
S. interior	17	p1	(T)12	12	26318	26329	trnG-GCC-intron2	LSC
S. interior	18	p1	(T)10	10	29511	29520	trnG-GCC-intron2	LSC
S. interior	19	p1	(A)10	10	29846	29855	trnG-GCC-intron2	LSC
S. interior	20	c	(TA)5ttctagatcctacatctatctaga(AT)5	44	35037	35080	trnG-GCC-intron2	LSC
S. interior	21	p1	(T)11	11	36267	36277	trnG-GCC-intron2,trnG-GCC-intron1	LSC
S. interior	22	p4	(TCTA)3	12	41526	41537	trnG-GCC-intron2,trnG-GCC-intron1	LSC
S. interior	23	p3	(TAA)4	12	42408	42419	trnG-GCC-intron2,trnG-GCC-intron1,ycf3-intron2	LSC
S. interior	24	p1	(A)11	11	44296	44306	trnG-GCC-intron2,trnG-GCC-intron1	LSC
S. interior	25	p1	(A)10	10	45766	45775	trnG-GCC-intron2,trnG-GCC-intron1,trnT-UGU(partical:10.00%)	LSC
S. interior	26	p1	(A)10	10	45972	45981	trnG-GCC-intron2,trnG-GCC-intron1	LSC
S. interior	27	p1	(T)13	13	47255	47267	trnG-GCC-intron2,trnG-GCC-intron1	LSC
S. interior	28	p1	(A)13	13	49957	49969	trnG-GCC-intron2,trnG-GCC-intron1	LSC
S. interior	29	p1	(T)11	11	53918	53928	trnG-GCC-intron2,trnG-GCC-intron1	LSC
S. interior	30	p1	(T)12	12	54186	54197	trnG-GCC-intron2,trnG-GCC-intron1	LSC
S. interior	31	p5	(TATTA)3	15	58379	58393	trnG-GCC-intron2,trnG-GCC-intron1	LSC
S. interior	32	p1	(T)10	10	58895	58904	trnG-GCC-intron2,trnG-GCC-intron1	LSC
S. interior	33	p4	(ATTA)3	12	63220	63231	psbL(partical:58.33%),trnG-GCC-intron2,trnG-GCC-intron1	LSC
S. interior	34	p1	(T)10	10	64824	64833	trnG-GCC-intron2,trnG-GCC-intron1	LSC
S. interior	35	c	(A)15ttcta(T)11	31	65110	65140	trnG-GCC-intron2,trnG-GCC-intron1	LSC
S. interior	36	p1	(T)14	14	65625	65638	trnG-GCC-intron2,trnG-GCC-intron1	LSC
S. interior	37	p1	(A)11	11	66099	66109	trnG-GCC-intron2,trnG-GCC-intron1	LSC
S. interior	38	p2	(TA)5	10	66284	66293	trnG-GCC-intron2,trnG-GCC-intron1	LSC
S. interior	39	p1	(G)10	10	66502	66511	trnG-GCC-intron2,trnG-GCC-intron1	LSC
S. interior	40	p2	(AT)5	10	67232	67241	trnG-GCC-intron2,trnG-GCC-intron1	LSC
S. interior	41	c	(T)16g(A)10tg(A)10gcgaatagaattagaatccttttttttgtcctctttcataattcataataatataaatagcattaagaaccttctggtatgaaaac(A)11	136	69884	70019	clpP-intron2,trnG-GCC-intron2,trnG-GCC-intron1	LSC
S. interior	42	p1	(A)14	14	71647	71660	trnG-GCC-intron2,trnG-GCC-intron1	LSC
S. interior	43	p4	(TTTC)3	12	74411	74422	trnG-GCC-intron2,trnG-GCC-intron1	LSC
S. interior	44	p2	(AT)7	14	76803	76816	trnG-GCC-intron2,trnG-GCC-intron1	LSC
S. interior	45	p1	(A)11	11	77579	77589	trnG-GCC-intron2,trnG-GCC-intron1	LSC
S. interior	46	p1	(A)11	11	80077	80087	rps8,trnG-GCC-intron2,trnG-GCC-intron1	LSC
S. interior	47	p1	(T)13	13	80312	80324	trnG-GCC-intron2,trnG-GCC-intron1	LSC
S. interior	48	p1	(A)15	15	80944	80958	trnG-GCC-intron2,trnG-GCC-intron1	LSC
S. interior	49	p1	(T)14	14	82603	82616	trnG-GCC-intron2,trnG-GCC-intron1	LSC
S. interior	50	p1	(T)17	17	84293	84309	trnG-GCC-intron2,trnG-GCC-intron1	IRb
S. interior	51	p1	(T)12	12	97296	97307	trnG-GCC-intron2,trnG-GCC-intron1	IRb
S. interior	52	p1	(T)10	10	108378	108387	trnG-GCC-intron2,trnG-GCC-intron1	IRb
S. interior	53	p1	(T)11	11	110763	110773	trnG-GCC-intron2,trnG-GCC-intron1	IRb
S. interior	54	p1	(T)11	11	111757	111767	ndhF,trnG-GCC-intron2,trnG-GCC-intron1	SSC
S. interior	55	p1	(A)12	12	113334	113345	trnG-GCC-intron2,trnG-GCC-intron1	SSC
S. interior	56	p4	(AATA)3	12	115368	115379	ndhD,trnG-GCC-intron2,trnG-GCC-intron1	SSC
S. interior	57	p1	(T)10	10	116735	116744	trnG-GCC-intron2,trnG-GCC-intron1	SSC
S. interior	58	p1	(A)10	10	117717	117726	trnG-GCC-intron2,trnG-GCC-intron1	SSC
S. interior	59	p1	(T)10	10	118405	118414	trnG-GCC-intron2,trnG-GCC-intron1	SSC
S. interior	60	c	(T)10gttcctattcttccttctg(A)11	40	120411	120450	ndhA-intron1,trnG-GCC-intron2,trnG-GCC-intron1	SSC
S. interior	61	p2	(AT)9	18	120677	120694	ndhA-intron1,trnG-GCC-intron2,trnG-GCC-intron1	SSC
S. interior	62	p1	(A)11	11	120921	120931	ndhA-intron1,trnG-GCC-intron2,trnG-GCC-intron1	SSC
S. interior	63	p1	(A)12	12	122848	122859	trnG-GCC-intron2,trnG-GCC-intron1	SSC
S. interior	64	p1	(T)10	10	124715	124724	trnG-GCC-intron2,trnG-GCC-intron1,ycf1	SSC
S. interior	65	p4	(CATT)3	12	125261	125272	trnG-GCC-intron2,trnG-GCC-intron1,ycf1	SSC
S. interior	66	p1	(T)11	11	126228	126238	trnG-GCC-intron2,trnG-GCC-intron1,ycf1	SSC
S. interior	67	p1	(A)11	11	127473	127483	trnG-GCC-intron2,trnG-GCC-intron1,ycf1	IRa
S. interior	68	p1	(A)10	10	129859	129868	trnG-GCC-intron2,trnG-GCC-intron1	IRa
S. interior	69	p1	(A)12	12	140939	140950	trnG-GCC-intron2,trnG-GCC-intron1	IRa
S. interior	70	p1	(A)17	17	153937	153953	trnG-GCC-intron2,trnG-GCC-intron1	IRa

## Sheet: S4
Table S4 The length and types of Repeat sequences in the chloroplast genomes of 16 Salix species
species	#Length1	Start1	Type	Length2	Start2	Hamming	E-value	Gene	Region
S. integra	27459	84471	P	27459	128149	0	0	IR gene	IRb;IRa
S. integra	76	44520	F	76	57583	-3	2.26e-30	IGS(ycf3,trnS-GGA);accD	LSC;LSC
S. integra	61	44535	F	61	57598	-2	2.11e-23	IGS(ycf3,trnS-GGA);accD	LSC;LSC
S. integra	55	38372	F	55	40596	-3	3.72e-18	psaB;psaA	LSC;LSC
S. integra	42	99367	F	42	120864	-2	2.73e-12	IGS(ndhB/ndhB-2,trnV-GAC);ndhA-intron1	IRb;SSC
S. integra	42	120864	P	42	140670	-2	2.73e-12	ndhA-intron1;IGS(trnV-GAC-2,ndhB-3/ndhB-4)	SSC;IRa
S. integra	43	27262	P	43	27262	-3	2.93e-11	IGS(petN,psbM);IGS(petN,psbM)	LSC;LSC
S. integra	33	35938	R	33	35938	0	9.23e-11	IGS(psbZ,trnG-GCC);IGS(psbZ,trnG-GCC)	LSC;LSC
S. integra	37	38362	F	37	40586	-2	2.16e-09	psaB;psaA	LSC;LSC
S. integra	39	30128	R	39	65160	-3	5.56e-09	IGS(trnD-GUC,trnY-GUA);IGS(psbE,petL)	LSC;LSC
S. integra	39	43289	F	39	99369	-3	5.56e-09	ycf3-intron1;IGS(ndhB/ndhB-2,trnV-GAC)	LSC;IRb
S. integra	39	43289	P	39	140671	-3	5.56e-09	ycf3-intron1;IGS(trnV-GAC-2,ndhB-3/ndhB-4)	LSC;IRa
S. integra	39	92174	F	39	92192	-3	5.56e-09	ycf2,ycf2-2;ycf2,ycf2-2	IRb;IRb
S. integra	39	92174	P	39	147848	-3	5.56e-09	ycf2,ycf2-2;ycf2-3,ycf2-4	IRb;IRa
S. integra	39	92192	P	39	147866	-3	5.56e-09	ycf2,ycf2-2;ycf2-3,ycf2-4	IRb;IRa
S. integra	39	147848	F	39	147866	-3	5.56e-09	ycf2-3,ycf2-4;ycf2-3,ycf2-4	IRa;IRa
S. integra	32	44564	F	32	57627	-1	3.54e-08	IGS(ycf3,trnS-GGA);accD	LSC;LSC
S. integra	32	99377	F	32	120874	-1	3.54e-08	IGS(ndhB/ndhB-2,trnV-GAC);ndhA-intron1	IRb;SSC
S. integra	32	120874	P	32	140670	-1	3.54e-08	ndhA-intron1;IGS(trnV-GAC-2,ndhB-3/ndhB-4)	SSC;IRa
S. integra	37	30562	P	37	30562	-3	7.56e-08	IGS(trnE-UUC,trnT-GGU);IGS(trnE-UUC,trnT-GGU)	LSC;LSC
S. integra	30	6364	P	30	44707	-1	5.32e-07	trnS-GCU(partical:96.67%);trnS-GGA(partical:96.67%)	LSC;LSC
S. integra	30	50209	F	30	50235	-1	5.32e-07	IGS(ndhC,trnV-UAC);IGS(ndhC,trnV-UAC)	LSC;LSC
S. integra	33	38403	F	33	40627	-3	1.36e-05	psaB;psaA	LSC;LSC
S. integra	30	14690	P	30	70546	-2	2.31e-05	IGS(rps2,rpoC2);clpP-intron2	LSC;LSC
S. integra	32	14828	F	32	14868	-3	4.94e-05	IGS(rps2,rpoC2);IGS(rps2,rpoC2)	LSC;LSC
S. integra	32	14829	P	32	50433	-3	4.94e-05	IGS(rps2,rpoC2);IGS(ndhC,trnV-UAC)	LSC;LSC
S. integra	32	35931	F	32	35942	-3	4.94e-05	IGS(psbZ,trnG-GCC);IGS(psbZ,trnG-GCC)	LSC;LSC
S. integra	32	89760	F	32	89781	-3	4.94e-05	ycf2,ycf2-2;ycf2,ycf2-2	IRb;IRb
S. integra	32	89760	P	32	150266	-3	4.94e-05	ycf2,ycf2-2;ycf2-3,ycf2-4	IRb;IRa
S. integra	32	89781	P	32	150287	-3	4.94e-05	ycf2,ycf2-2;ycf2-3,ycf2-4	IRb;IRa
S. integra	32	150266	F	32	150287	-3	4.94e-05	ycf2-3,ycf2-4;ycf2-3,ycf2-4	IRa;IRa
S. integra	30	6361	F	30	34952	-3	0.000648	trnS-GCU(partical:86.67%);trnS-UGA(partical:86.67%)	LSC;LSC
S. integra	30	7814	F	30	36159	-3	0.000648	trnT-CGU-exon2(partical:96.67%);trnG-GCC(partical:93.33%)	LSC;LSC
S. integra	30	38412	F	30	40636	-3	0.000648	psaB;psaA	LSC;LSC
S. integra	30	63810	R	30	63847	-3	0.000648	IGS(psbJ,psbL);IGS(psbJ,psbL)	LSC;LSC
S. integra	30	72164	F	30	72191	-3	0.000648	IGS(clpP,psbB);IGS(clpP,psbB)	LSC;LSC
S. pedicellaris	24959	84370	P	24959	130550	0	0.00e+00	ndhB-intron1(partical:2.73%),ndhB-exon1(partical:3.11%),ndhB-exon2(partical:3.03%),rpl2-intron1(partical:2.52%),rpl2-exon1(partical:1.59%),rpl2-exon2(partical:1.90%),rpl22(partical:0.21%),rpl23(partical:1.13%),rps12-2-intron1(partical:2.15%),rps12-2-exon1(partical:0.93%),rps12-2-exon2(partical:0.12%),rps19(partical:1.12%),rps7(partical:0.96%),rrn16(partical:5.97%),rrn23(partical:11.25%),rrn4.5(pa…	IRb;IRa
S. pedicellaris	2496	109333	P	2496	128050	0	0.00e+00	ndhF(partical:0.40%),trnG-GCC-intron2,trnG-GCC-intron1,trnN-GUU(partical:2.88%);trnG-GCC-intron2,trnG-GCC-intron1,trnN-GUU-2(partical:2.88%),ycf1(partical:70.03%)	IRb;IRa
S. pedicellaris	76	44471	F	76	57516	-3	2.26e-30	trnG-GCC-intron2,trnG-GCC-intron1;accD,trnG-GCC-intron2,trnG-GCC-intron1	LSC;LSC
S. pedicellaris	62	14829	F	62	14869	0	3.20e-28	trnG-GCC-intron2;trnG-GCC-intron2	LSC;LSC
S. pedicellaris	61	44486	F	61	57531	-2	2.11e-23	trnG-GCC-intron2,trnG-GCC-intron1;accD,trnG-GCC-intron2,trnG-GCC-intron1	LSC;LSC
S. pedicellaris	52	81486	F	52	81538	-1	5.23e-20	trnG-GCC-intron2,trnG-GCC-intron1;rpl16-exon2(partical:36.54%),rps16(partical:36.54%),trnG-GCC-intron2,trnG-GCC-intron1	LSC;LSC
S. pedicellaris	55	38334	F	55	40558	-3	3.71e-18	psaB,trnG-GCC-intron2,trnG-GCC-intron1;psaA,trnG-GCC-intron2,trnG-GCC-intron1	LSC;LSC
S. pedicellaris	41	81497	F	41	81549	0	1.41e-15	trnG-GCC-intron2,trnG-GCC-intron1;rpl16-exon2(partical:46.34%),rps16(partical:46.34%),trnG-GCC-intron2,trnG-GCC-intron1	LSC;LSC
S. pedicellaris	42	99266	F	42	120761	-2	2.72e-12	trnG-GCC-intron2,trnG-GCC-intron1;ndhA-intron1,trnG-GCC-intron2,trnG-GCC-intron1	IRb;SSC
S. pedicellaris	42	120761	P	42	140571	-2	2.72e-12	ndhA-intron1,trnG-GCC-intron2,trnG-GCC-intron1;trnG-GCC-intron2,trnG-GCC-intron1	SSC;IRa
S. pedicellaris	43	27219	P	43	27219	-3	2.93e-11	trnG-GCC-intron2;trnG-GCC-intron2	LSC;LSC
S. pedicellaris	33	35902	R	33	35902	0	9.22e-11	trnG-GCC-intron2;trnG-GCC-intron2	LSC;LSC
S. pedicellaris	37	38324	F	37	40548	-2	2.16e-09	psaB,trnG-GCC-intron2,trnG-GCC-intron1;psaA,trnG-GCC-intron2,trnG-GCC-intron1	LSC;LSC
S. pedicellaris	39	43240	F	39	99268	-3	5.55e-09	trnG-GCC-intron2,trnG-GCC-intron1,ycf3-intron1;trnG-GCC-intron2,trnG-GCC-intron1	LSC;IRb
S. pedicellaris	39	43240	P	39	140572	-3	5.55e-09	trnG-GCC-intron2,trnG-GCC-intron1,ycf3-intron1;trnG-GCC-intron2,trnG-GCC-intron1	LSC;IRa
S. pedicellaris	39	92073	F	39	92091	-3	5.55e-09	trnG-GCC-intron2,trnG-GCC-intron1,ycf2-2;trnG-GCC-intron2,trnG-GCC-intron1,ycf2-2	IRb;IRb
S. pedicellaris	39	92073	P	39	147749	-3	5.55e-09	trnG-GCC-intron2,trnG-GCC-intron1,ycf2-2;trnG-GCC-intron2,trnG-GCC-intron1,ycf2	IRb;IRa
S. pedicellaris	39	92091	P	39	147767	-3	5.55e-09	trnG-GCC-intron2,trnG-GCC-intron1,ycf2-2;trnG-GCC-intron2,trnG-GCC-intron1,ycf2	IRb;IRa
S. pedicellaris	39	147749	F	39	147767	-3	5.55e-09	trnG-GCC-intron2,trnG-GCC-intron1,ycf2;trnG-GCC-intron2,trnG-GCC-intron1,ycf2	IRa;IRa
S. pedicellaris	32	44515	F	32	57560	-1	3.54e-08	trnG-GCC-intron2,trnG-GCC-intron1;accD,trnG-GCC-intron2,trnG-GCC-intron1	LSC;LSC
S. pedicellaris	32	99276	F	32	120771	-1	3.54e-08	trnG-GCC-intron2,trnG-GCC-intron1;ndhA-intron1,trnG-GCC-intron2,trnG-GCC-intron1	IRb;SSC
S. pedicellaris	32	120771	P	32	140571	-1	3.54e-08	ndhA-intron1,trnG-GCC-intron2,trnG-GCC-intron1;trnG-GCC-intron2,trnG-GCC-intron1	SSC;IRa
S. pedicellaris	37	30525	P	37	30525	-3	7.55e-08	trnG-GCC-intron2;trnG-GCC-intron2	LSC;LSC
S. pedicellaris	30	6367	P	30	44658	-1	5.31e-07	trnG-GCC-intron2,trnS-GCU(partical:96.67%);trnG-GCC-intron2,trnG-GCC-intron1,trnS-GGA(partical:96.67%)	LSC;LSC
S. pedicellaris	30	50155	F	30	50181	-1	5.31e-07	trnG-GCC-intron2,trnG-GCC-intron1;trnG-GCC-intron2,trnG-GCC-intron1	LSC;LSC
S. pedicellaris	33	38365	F	33	40589	-3	1.36e-05	psaB,trnG-GCC-intron2,trnG-GCC-intron1;psaA,trnG-GCC-intron2,trnG-GCC-intron1	LSC;LSC
S. pedicellaris	30	14692	P	30	70406	-2	2.31e-05	trnG-GCC-intron2;clpP-intron2,trnG-GCC-intron2,trnG-GCC-intron1	LSC;LSC
S. pedicellaris	30	28791	R	30	28791	-2	2.31e-05	trnG-GCC-intron2;trnG-GCC-intron2	LSC;LSC
S. pedicellaris	32	14829	F	32	14909	-3	4.94e-05	trnG-GCC-intron2;trnG-GCC-intron2	LSC;LSC
S. pedicellaris	32	14830	P	32	50379	-3	4.94e-05	trnG-GCC-intron2;trnG-GCC-intron2,trnG-GCC-intron1	LSC;LSC
S. pedicellaris	32	14870	P	32	50379	-3	4.94e-05	trnG-GCC-intron2;trnG-GCC-intron2,trnG-GCC-intron1	LSC;LSC
S. pedicellaris	32	35895	F	32	35906	-3	4.94e-05	trnG-GCC-intron2;trnG-GCC-intron2	LSC;LSC
S. pedicellaris	32	89659	F	32	89680	-3	4.94e-05	trnG-GCC-intron2,trnG-GCC-intron1,ycf2-2;trnG-GCC-intron2,trnG-GCC-intron1,ycf2-2	IRb;IRb
S. pedicellaris	32	89659	P	32	150167	-3	4.94e-05	trnG-GCC-intron2,trnG-GCC-intron1,ycf2-2;trnG-GCC-intron2,trnG-GCC-intron1,ycf2	IRb;IRa
S. pedicellaris	32	89680	P	32	150188	-3	4.94e-05	trnG-GCC-intron2,trnG-GCC-intron1,ycf2-2;trnG-GCC-intron2,trnG-GCC-intron1,ycf2	IRb;IRa
S. pedicellaris	32	150167	F	32	150188	-3	4.94e-05	trnG-GCC-intron2,trnG-GCC-intron1,ycf2;trnG-GCC-intron2,trnG-GCC-intron1,ycf2	IRa;IRa
S. pedicellaris	31	63736	P	31	63736	-3	1.79e-04	psbL(partical:51.61%),trnG-GCC-intron2,trnG-GCC-intron1;psbL(partical:51.61%),trnG-GCC-intron2,trnG-GCC-intron1	LSC;LSC
S. pedicellaris	30	6364	F	30	34915	-3	6.47e-04	trnG-GCC-intron2,trnS-GCU(partical:86.67%);trnG-GCC-intron2,trnS-UGA(partical:86.67%)	LSC;LSC
S. pedicellaris	30	6535	C	30	45778	-3	6.47e-04	trnG-GCC-intron2;trnG-GCC-intron2,trnG-GCC-intron1	LSC;LSC
S. pedicellaris	30	7817	F	30	36123	-3	6.47e-04	trnG-GCC-intron2,trnT-CGU-exon2(partical:96.67%);trnG-GCC-intron2,trnG-GCC-intron1,trnG-GCC-exon2(partical:93.33%),trnG-UCC(partical:93.33%)	LSC;LSC
S. pedicellaris	30	28782	F	30	28791	-3	6.47e-04	trnG-GCC-intron2;trnG-GCC-intron2	LSC;LSC
S. pedicellaris	30	38374	F	30	40598	-3	6.47e-04	psaB,trnG-GCC-intron2,trnG-GCC-intron1;psaA,trnG-GCC-intron2,trnG-GCC-intron1	LSC;LSC
S. pedicellaris	30	72016	F	30	72043	-3	6.47e-04	trnG-GCC-intron2,trnG-GCC-intron1;trnG-GCC-intron2,trnG-GCC-intron1	LSC;LSC
S. opsimantha	27458	84468	P	27458	128146	0	0.00e+00	IR gene	IRb;IRa
S. opsimantha	76	44523	F	76	57567	-3	2.26e-30	IGS(ycf3,trnS-GGA);accD	LSC;LSC
S. opsimantha	61	44538	F	61	57582	-2	2.11e-23	IGS(ycf3,trnS-GGA);accD	LSC;LSC
S. opsimantha	47	68401	F	47	68427	0	3.44e-19	IGS(rps18,rpl20);IGS(rps18,rpl20)	LSC;LSC
S. opsimantha	55	38376	F	55	40600	-3	3.72e-18	psaB;psaA	LSC;LSC
S. opsimantha	47	83261	P	47	83261	-1	4.85e-17	IGS(rps16,rps3);IGS(rps16,rps3)	LSC;LSC
S. opsimantha	42	99364	F	42	120862	-2	2.73e-12	IGS(ndhB/ndhB-2,trnV-GAC);ndhA-intron1	IRb;SSC
S. opsimantha	42	120862	P	42	140666	-2	2.73e-12	ndhA-intron1;IGS(trnV-GAC-2,ndhB-3/ndhB-4)	SSC;IRa
S. opsimantha	43	27266	P	43	27266	-3	2.93e-11	IGS(petN,psbM);IGS(petN,psbM)	LSC;LSC
S. opsimantha	40	11683	P	40	11683	-2	3.95e-11	IGS(atpF,atpH);IGS(atpF,atpH)	LSC;LSC
S. opsimantha	33	35943	R	33	35943	0	9.23e-11	IGS(psbZ,trnG-GCC);IGS(psbZ,trnG-GCC)	LSC;LSC
S. opsimantha	37	38366	F	37	40590	-2	2.16e-09	psaB;psaA	LSC;LSC
S. opsimantha	39	43292	F	39	99366	-3	5.56e-09	ycf3-intron1;IGS(ndhB/ndhB-2,trnV-GAC)	LSC;IRb
S. opsimantha	39	43292	P	39	140667	-3	5.56e-09	ycf3-intron1;IGS(trnV-GAC-2,ndhB-3/ndhB-4)	LSC;IRa
S. opsimantha	39	92171	F	39	92189	-3	5.56e-09	ycf2,ycf2-2;ycf2,ycf2-2	IRb;IRb
S. opsimantha	39	92171	P	39	147844	-3	5.56e-09	ycf2,ycf2-2;ycf2-3,ycf2-4	IRb;IRa
S. opsimantha	39	92189	P	39	147862	-3	5.56e-09	ycf2,ycf2-2;ycf2-3,ycf2-4	IRb;IRa
S. opsimantha	39	147844	F	39	147862	-3	5.56e-09	ycf2-3,ycf2-4;ycf2-3,ycf2-4	IRa;IRa
S. opsimantha	32	44567	F	32	57611	-1	3.54e-08	IGS(ycf3,trnS-GGA);accD	LSC;LSC
S. opsimantha	32	99374	F	32	120872	-1	3.54e-08	IGS(ndhB/ndhB-2,trnV-GAC);ndhA-intron1	IRb;SSC
S. opsimantha	32	120872	P	32	140666	-1	3.54e-08	ndhA-intron1;IGS(trnV-GAC-2,ndhB-3/ndhB-4)	SSC;IRa
S. opsimantha	37	30563	P	37	30563	-3	7.56e-08	IGS(trnE-UUC,trnT-GGU);IGS(trnE-UUC,trnT-GGU)	LSC;LSC
S. opsimantha	30	6364	P	30	44710	-1	5.32e-07	trnS-GCU(partical:96.67%);trnS-GGA(partical:96.67%)	LSC;LSC
S. opsimantha	30	50203	F	30	50229	-1	5.32e-07	IGS(ndhC,trnV-UAC);IGS(ndhC,trnV-UAC)	LSC;LSC
S. opsimantha	33	38407	F	33	40631	-3	1.36e-05	psaB;psaA	LSC;LSC
S. opsimantha	32	14687	P	32	70549	-3	4.94e-05	IGS(rps2,rpoC2);clpP-intron2	LSC;LSC
S. opsimantha	32	14827	F	32	14867	-3	4.94e-05	IGS(rps2,rpoC2);IGS(rps2,rpoC2)	LSC;LSC
S. opsimantha	32	14828	P	32	50427	-3	4.94e-05	IGS(rps2,rpoC2);IGS(ndhC,trnV-UAC)	LSC;LSC
S. opsimantha	32	35936	F	32	35947	-3	4.94e-05	IGS(psbZ,trnG-GCC);IGS(psbZ,trnG-GCC)	LSC;LSC
S. opsimantha	32	89757	F	32	89778	-3	4.94e-05	ycf2,ycf2-2;ycf2,ycf2-2	IRb;IRb
S. opsimantha	32	89757	P	32	150262	-3	4.94e-05	ycf2,ycf2-2;ycf2-3,ycf2-4	IRb;IRa
S. opsimantha	32	89778	P	32	150283	-3	4.94e-05	ycf2,ycf2-2;ycf2-3,ycf2-4	IRb;IRa
S. opsimantha	32	150262	F	32	150283	-3	4.94e-05	ycf2-3,ycf2-4;ycf2-3,ycf2-4	IRa;IRa
S. opsimantha	30	6303	F	30	65153	-3	6.47e-04	IGS(psbI,trnS-GCU);IGS(psbE,petL)	LSC;LSC
S. opsimantha	30	6361	F	30	34957	-3	6.47e-04	trnS-GCU(partical:86.67%);trnS-UGA(partical:86.67%)	LSC;LSC
S. opsimantha	30	7813	F	30	36164	-3	6.47e-04	trnT-CGU-exon2(partical:96.67%);trnG-GCC(partical:93.33%)	LSC;LSC
S. opsimantha	30	38416	F	30	40640	-3	6.47e-04	psaB;psaA	LSC;LSC
S. opsimantha	30	63794	R	30	63831	-3	6.47e-04	IGS(psbJ,psbL);IGS(psbJ,psbL)	LSC;LSC
S. opsimantha	30	72165	F	30	72192	-3	6.47e-04	IGS(clpP,psbB);IGS(clpP,psbB)	LSC;LSC
S. laishuiensis	27459	84554	P	27459	128234	0	0.00e+00	IR gene	IRb;IRa
S. laishuiensis	52	81665	F	52	81717	0	3.36e-22	IGS(rpl14,rps16);rps16(partical:36.54%)	LSC;LSC
S. laishuiensis	61	44568	F	61	57601	-3	1.25e-21	IGS(ycf3,trnS-GGA);accD	LSC;LSC
S. laishuiensis	58	44553	F	58	57586	-3	6.84e-20	IGS(ycf3,trnS-GGA);accD	LSC;LSC
S. laishuiensis	55	38405	F	55	40629	-3	3.72e-18	psaB;psaA	LSC;LSC
S. laishuiensis	47	44582	F	47	57615	-2	3.35e-15	IGS(ycf3,trnS-GGA);accD	LSC;LSC
S. laishuiensis	42	99450	F	42	120948	-2	2.73e-12	IGS(ndhB/ndhB-2,trnV-GAC);ndhA-intron1	IRb;SSC
S. laishuiensis	42	120948	P	42	140755	-2	2.73e-12	ndhA-intron1;IGS(trnV-GAC-2,ndhB-3/ndhB-4)	SSC;IRa
S. laishuiensis	43	27287	P	43	27287	-3	2.94e-11	IGS(petN,psbM);IGS(petN,psbM)	LSC;LSC
S. laishuiensis	33	35971	R	33	35971	0	9.24e-11	IGS(psbZ,trnG-GCC);IGS(psbZ,trnG-GCC)	LSC;LSC
S. laishuiensis	37	38395	F	37	40619	-2	2.16e-09	psaB;psaA	LSC;LSC
S. laishuiensis	39	43322	F	39	99452	-3	5.57e-09	ycf3-intron1;IGS(ndhB/ndhB-2,trnV-GAC)	LSC;IRb
S. laishuiensis	39	43322	P	39	140756	-3	5.57e-09	ycf3-intron1;IGS(trnV-GAC-2,ndhB-3/ndhB-4)	LSC;IRa
S. laishuiensis	39	92257	F	39	92275	-3	5.57e-09	ycf2,ycf2-2;ycf2,ycf2-2	IRb;IRb
S. laishuiensis	39	92257	P	39	147933	-3	5.57e-09	ycf2,ycf2-2;ycf2-3,ycf2-4	IRb;IRa
S. laishuiensis	39	92275	P	39	147951	-3	5.57e-09	ycf2,ycf2-2;ycf2-3,ycf2-4	IRb;IRa
S. laishuiensis	39	147933	F	39	147951	-3	5.57e-09	ycf2-3,ycf2-4;ycf2-3,ycf2-4	IRa;IRa
S. laishuiensis	32	44597	F	32	57630	-1	3.55e-08	IGS(ycf3,trnS-GGA);accD	LSC;LSC
S. laishuiensis	32	99460	F	32	120958	-1	3.55e-08	IGS(ndhB/ndhB-2,trnV-GAC);ndhA-intron1	IRb;SSC
S. laishuiensis	32	120958	P	32	140755	-1	3.55e-08	ndhA-intron1;IGS(trnV-GAC-2,ndhB-3/ndhB-4)	SSC;IRa
S. laishuiensis	37	30594	P	37	30594	-3	7.57e-08	IGS(trnE-UUC,trnT-GGU);IGS(trnE-UUC,trnT-GGU)	LSC;LSC
S. laishuiensis	30	6375	P	30	44740	-1	5.32e-07	trnS-GCU(partical:96.67%);trnS-GGA(partical:96.67%)	LSC;LSC
S. laishuiensis	30	50226	F	30	50252	-1	5.32e-07	IGS(ndhC,trnV-UAC);IGS(ndhC,trnV-UAC)	LSC;LSC
S. laishuiensis	31	81038	F	31	81059	-2	6.19e-06	IGS(rps8,rpl14);IGS(rps8,rpl14)	LSC;LSC
S. laishuiensis	33	38436	F	33	40660	-3	1.36e-05	psaB;psaA	LSC;LSC
S. laishuiensis	30	28859	R	30	28859	-2	2.32e-05	IGS(psbM,trnD-GUC);IGS(psbM,trnD-GUC)	LSC;LSC
S. laishuiensis	32	14856	F	32	14896	-3	4.95e-05	IGS(rps2,rpoC2);IGS(rps2,rpoC2)	LSC;LSC
S. laishuiensis	32	14857	P	32	50450	-3	4.95e-05	IGS(rps2,rpoC2);IGS(ndhC,trnV-UAC)	LSC;LSC
S. laishuiensis	32	35964	F	32	35975	-3	4.95e-05	IGS(psbZ,trnG-GCC);IGS(psbZ,trnG-GCC)	LSC;LSC
S. laishuiensis	32	89843	F	32	89864	-3	4.95e-05	ycf2,ycf2-2;ycf2,ycf2-2	IRb;IRb
S. laishuiensis	32	89843	P	32	150351	-3	4.95e-05	ycf2,ycf2-2;ycf2-3,ycf2-4	IRb;IRa
S. laishuiensis	32	89864	P	32	150372	-3	4.95e-05	ycf2,ycf2-2;ycf2-3,ycf2-4	IRb;IRa
S. laishuiensis	32	150351	F	32	150372	-3	4.95e-05	ycf2-3,ycf2-4;ycf2-3,ycf2-4	IRa;IRa
S. laishuiensis	30	6314	F	30	65172	-3	6.48e-04	IGS(psbI,trnS-GCU);IGS(psbE,petL)	LSC;LSC
S. laishuiensis	30	6372	F	30	34984	-3	6.48e-04	trnS-GCU(partical:86.67%);trnS-UGA(partical:86.67%)	LSC;LSC
S. laishuiensis	30	7823	F	30	36192	-3	6.48e-04	trnT-CGU-exon2(partical:96.67%);trnG-GCC(partical:93.33%)	LSC;LSC
S. laishuiensis	30	28850	F	30	28859	-3	6.48e-04	IGS(psbM,trnD-GUC);IGS(psbM,trnD-GUC)	LSC;LSC
S. laishuiensis	30	38445	F	30	40669	-3	6.48e-04	psaB;psaA	LSC;LSC
S. laishuiensis	30	63815	R	30	63852	-3	6.48e-04	IGS(psbJ,psbL);IGS(psbJ,psbL)	LSC;LSC
S. laishuiensis	30	72174	F	30	72201	-3	6.48e-04	IGS(clpP,psbB);IGS(clpP,psbB)	LSC;LSC
S. tangii	27459	84490	P	27459	128172	0	0.00e+00	IR gene	IRb;IRa
S. tangii	76	44532	F	76	57548	-3	2.26e-30	IGS(ycf3,trnS-GGA);accD	LSC;LSC
S. tangii	61	44547	F	61	57563	-2	2.11e-23	IGS(ycf3,trnS-GGA);accD	LSC;LSC
S. tangii	52	81601	F	52	81653	0	3.36e-22	IGS(rpl14,rps16);rps16(partical:36.54%)	LSC;LSC
S. tangii	55	38387	F	55	40611	-3	3.72e-18	psaB;psaA	LSC;LSC
S. tangii	42	99386	F	42	120885	-2	2.73e-12	IGS(ndhB/ndhB-2,trnV-GAC);ndhA-intron1	IRb;SSC
S. tangii	42	120885	P	42	140693	-2	2.73e-12	ndhA-intron1;IGS(trnV-GAC-2,ndhB-3/ndhB-4)	SSC;IRa
S. tangii	43	27294	P	43	27294	-3	2.93e-11	IGS(petN,psbM);IGS(petN,psbM)	LSC;LSC
S. tangii	37	38377	F	37	40601	-2	2.16e-09	psaB;psaA	LSC;LSC
S. tangii	39	43301	F	39	99388	-3	5.56e-09	ycf3-intron1;IGS(ndhB/ndhB-2,trnV-GAC)	LSC;IRb
S. tangii	39	43301	P	39	140694	-3	5.56e-09	ycf3-intron1;IGS(trnV-GAC-2,ndhB-3/ndhB-4)	LSC;IRa
S. tangii	39	92193	F	39	92211	-3	5.56e-09	ycf2,ycf2-2;ycf2,ycf2-2	IRb;IRb
S. tangii	39	92193	P	39	147871	-3	5.56e-09	ycf2,ycf2-2;ycf2-3,ycf2-4	IRb;IRa
S. tangii	39	92211	P	39	147889	-3	5.56e-09	ycf2,ycf2-2;ycf2-3,ycf2-4	IRb;IRa
S. tangii	39	147871	F	39	147889	-3	5.56e-09	ycf2-3,ycf2-4;ycf2-3,ycf2-4	IRa;IRa
S. tangii	32	44576	F	32	57592	-1	3.55e-08	IGS(ycf3,trnS-GGA);accD	LSC;LSC
S. tangii	32	99396	F	32	120895	-1	3.55e-08	IGS(ndhB/ndhB-2,trnV-GAC);ndhA-intron1	IRb;SSC
S. tangii	32	120895	P	32	140693	-1	3.55e-08	ndhA-intron1;IGS(trnV-GAC-2,ndhB-3/ndhB-4)	SSC;IRa
S. tangii	37	30590	P	37	30590	-3	7.57e-08	IGS(trnE-UUC,trnT-GGU);IGS(trnE-UUC,trnT-GGU)	LSC;LSC
S. tangii	30	6364	P	30	44719	-1	5.32e-07	trnS-GCU(partical:96.67%);trnS-GGA(partical:96.67%)	LSC;LSC
S. tangii	32	11715	P	32	11719	-2	1.65e-06	IGS(atpF,atpH);IGS(atpF,atpH)	LSC;LSC
S. tangii	31	14722	P	31	70508	-2	6.18e-06	IGS(rps2,rpoC2);clpP-intron2	LSC;LSC
S. tangii	33	38418	F	33	40642	-3	1.36e-05	psaB;psaA	LSC;LSC
S. tangii	32	14861	F	32	14901	-3	4.95e-05	IGS(rps2,rpoC2);IGS(rps2,rpoC2)	LSC;LSC
S. tangii	32	14862	P	32	50409	-3	4.95e-05	IGS(rps2,rpoC2);IGS(ndhC,trnV-UAC)	LSC;LSC
S. tangii	32	89779	F	32	89800	-3	4.95e-05	ycf2,ycf2-2;ycf2,ycf2-2	IRb;IRb
S. tangii	32	89779	P	32	150289	-3	4.95e-05	ycf2,ycf2-2;ycf2-3,ycf2-4	IRb;IRa
S. tangii	32	89800	P	32	150310	-3	4.95e-05	ycf2,ycf2-2;ycf2-3,ycf2-4	IRb;IRa
S. tangii	32	150289	F	32	150310	-3	4.95e-05	ycf2-3,ycf2-4;ycf2-3,ycf2-4	IRa;IRa
S. tangii	30	6361	F	30	34980	-3	6.48e-04	trnS-GCU(partical:86.67%);trnS-UGA(partical:86.67%)	LSC;LSC
S. tangii	30	7813	F	30	36176	-3	6.48e-04	trnT-CGU-exon2(partical:96.67%);trnG-GCC(partical:93.33%)	LSC;LSC
S. tangii	30	38427	F	30	40651	-3	6.48e-04	psaB;psaA	LSC;LSC
S. tangii	30	63776	R	30	63813	-3	6.48e-04	IGS(psbJ,psbL);IGS(psbJ,psbL)	LSC;LSC
S. tangii	30	72123	F	30	72150	-3	6.48e-04	IGS(clpP,psbB);IGS(clpP,psbB)	LSC;LSC
S. taipaiensis	27437	84446	P	27437	128084	0	0.00e+00	IR gene	IRb;IRa
S. taipaiensis	76	44503	F	76	57551	-3	2.26e-30	IGS(ycf3,trnS-GGA);accD	LSC;LSC
S. taipaiensis	61	44518	F	61	57566	-2	2.11e-23	IGS(ycf3,trnS-GGA);accD	LSC;LSC
S. taipaiensis	55	38356	F	55	40580	-3	3.71e-18	psaB;psaA	LSC;LSC
S. taipaiensis	42	99336	F	42	120796	-2	2.73e-12	IGS(ndhB/ndhB-2,trnV-GAC);ndhA-intron1	IRb;SSC
S. taipaiensis	42	120796	P	42	140589	-2	2.73e-12	ndhA-intron1;IGS(trnV-GAC-2,ndhB-3/ndhB-4)	SSC;IRa
S. taipaiensis	43	27244	P	43	27244	-3	2.93e-11	IGS(petN,psbM);IGS(petN,psbM)	LSC;LSC
S. taipaiensis	33	35924	R	33	35924	0	9.22e-11	IGS(psbZ,trnG-GCC);IGS(psbZ,trnG-GCC)	LSC;LSC
S. taipaiensis	37	38346	F	37	40570	-2	2.16e-09	psaB;psaA	LSC;LSC
S. taipaiensis	39	43272	F	39	99338	-3	5.55e-09	ycf3-intron1;IGS(ndhB/ndhB-2,trnV-GAC)	LSC;IRb
S. taipaiensis	39	43272	P	39	140590	-3	5.55e-09	ycf3-intron1;IGS(trnV-GAC-2,ndhB-3/ndhB-4)	LSC;IRa
S. taipaiensis	39	92143	F	39	92161	-3	5.55e-09	ycf2,ycf2-2;ycf2,ycf2-2	IRb;IRb
S. taipaiensis	39	92143	P	39	147767	-3	5.55e-09	ycf2,ycf2-2;ycf2-3,ycf2-4	IRb;IRa
S. taipaiensis	39	92161	P	39	147785	-3	5.55e-09	ycf2,ycf2-2;ycf2-3,ycf2-4	IRb;IRa
S. taipaiensis	39	147767	F	39	147785	-3	5.55e-09	ycf2-3,ycf2-4;ycf2-3,ycf2-4	IRa;IRa
S. taipaiensis	32	44547	F	32	57595	-1	3.54e-08	IGS(ycf3,trnS-GGA);accD	LSC;LSC
S. taipaiensis	32	99346	F	32	120806	-1	3.54e-08	IGS(ndhB/ndhB-2,trnV-GAC);ndhA-intron1	IRb;SSC
S. taipaiensis	32	120806	P	32	140589	-1	3.54e-08	ndhA-intron1;IGS(trnV-GAC-2,ndhB-3/ndhB-4)	SSC;IRa
S. taipaiensis	37	30541	P	37	30541	-3	7.55e-08	IGS(trnE-UUC,trnT-GGU);IGS(trnE-UUC,trnT-GGU)	LSC;LSC
S. taipaiensis	30	6354	P	30	44690	-1	5.31e-07	trnS-GCU(partical:96.67%);trnS-GGA(partical:96.67%)	LSC;LSC
S. taipaiensis	30	50189	F	30	50215	-1	5.31e-07	IGS(ndhC,trnV-UAC);IGS(ndhC,trnV-UAC)	LSC;LSC
S. taipaiensis	33	38387	F	33	40611	-3	1.36e-05	psaB;psaA	LSC;LSC
S. taipaiensis	32	6532	P	32	30561	-3	4.94e-05	IGS(trnS-GCU,trnT-CGU);IGS(trnE-UUC,trnT-GGU)	LSC;LSC
S. taipaiensis	32	14813	F	32	14853	-3	4.94e-05	IGS(rps2,rpoC2);IGS(rps2,rpoC2)	LSC;LSC
S. taipaiensis	32	14814	P	32	50413	-3	4.94e-05	IGS(rps2,rpoC2);IGS(ndhC,trnV-UAC)	LSC;LSC
S. taipaiensis	32	35917	F	32	35928	-3	4.94e-05	IGS(psbZ,trnG-GCC);IGS(psbZ,trnG-GCC)	LSC;LSC
S. taipaiensis	32	89729	F	32	89750	-3	4.94e-05	ycf2,ycf2-2;ycf2,ycf2-2	IRb;IRb
S. taipaiensis	32	89729	P	32	150185	-3	4.94e-05	ycf2,ycf2-2;ycf2-3,ycf2-4	IRb;IRa
S. taipaiensis	32	89750	P	32	150206	-3	4.94e-05	ycf2,ycf2-2;ycf2-3,ycf2-4	IRb;IRa
S. taipaiensis	32	150185	F	32	150206	-3	4.94e-05	ycf2-3,ycf2-4;ycf2-3,ycf2-4	IRa;IRa
S. taipaiensis	30	6351	F	30	34937	-3	6.47e-04	trnS-GCU(partical:86.67%);trnS-UGA(partical:86.67%)	LSC;LSC
S. taipaiensis	30	7800	F	30	36145	-3	6.47e-04	trnT-CGU-exon2(partical:96.67%);trnG-GCC(partical:93.33%)	LSC;LSC
S. taipaiensis	30	38396	F	30	40620	-3	6.47e-04	psaB;psaA	LSC;LSC
S. taipaiensis	30	63777	R	30	63814	-3	6.47e-04	IGS(psbJ,psbL);IGS(psbJ,psbL)	LSC;LSC
S. taipaiensis	30	72138	F	30	72165	-3	6.47e-04	IGS(clpP,psbB);IGS(clpP,psbB)	LSC;LSC
S. longiflora	27459	83524	P	27459	127188	0	0.00e+00	IR gene	IRb;IRa
S. longiflora	76	44406	F	76	57403	-3	2.24e-30	IGS(ycf3,trnS-GGA);accD	LSC;LSC
S. longiflora	61	44421	F	61	57418	-2	2.08e-23	IGS(ycf3,trnS-GGA);accD	LSC;LSC
S. longiflora	61	30456	P	61	30456	-3	1.23e-21	IGS(trnE-UUC,trnT-GGU);IGS(trnE-UUC,trnT-GGU)	LSC;LSC
S. longiflora	55	38260	F	55	40484	-3	3.67e-18	psaB;psaA	LSC;LSC
S. longiflora	42	98420	F	42	119909	-2	2.69e-12	IGS(ndhB/ndhB-2,trnV-GAC);ndhA-intron1	IRb;SSC
S. longiflora	42	119909	P	42	139709	-2	2.69e-12	ndhA-intron1;IGS(trnV-GAC-2,ndhB-3/ndhB-4)	SSC;IRa
S. longiflora	43	27174	P	43	27174	-3	2.90e-11	IGS(petN,psbM);IGS(petN,psbM)	LSC;LSC
S. longiflora	37	38250	F	37	40474	-2	2.13e-09	psaB;psaA	LSC;LSC
S. longiflora	39	43175	F	39	98422	-3	5.49e-09	ycf3-intron1;IGS(ndhB/ndhB-2,trnV-GAC)	LSC;IRb
S. longiflora	39	43175	P	39	139710	-3	5.49e-09	ycf3-intron1;IGS(trnV-GAC-2,ndhB-3/ndhB-4)	LSC;IRa
S. longiflora	39	91227	F	39	91245	-3	5.49e-09	ycf2,ycf2-2;ycf2,ycf2-2	IRb;IRb
S. longiflora	39	91227	P	39	146887	-3	5.49e-09	ycf2,ycf2-2;ycf2-3,ycf2-4	IRb;IRa
S. longiflora	39	91245	P	39	146905	-3	5.49e-09	ycf2,ycf2-2;ycf2-3,ycf2-4	IRb;IRa
S. longiflora	39	146887	F	39	146905	-3	5.49e-09	ycf2-3,ycf2-4;ycf2-3,ycf2-4	IRa;IRa
S. longiflora	32	44450	F	32	57447	-1	3.50e-08	IGS(ycf3,trnS-GGA);accD	LSC;LSC
S. longiflora	32	98430	F	32	119919	-1	3.50e-08	IGS(ndhB/ndhB-2,trnV-GAC);ndhA-intron1	IRb;SSC
S. longiflora	32	119919	P	32	139709	-1	3.50e-08	ndhA-intron1;IGS(trnV-GAC-2,ndhB-3/ndhB-4)	SSC;IRa
S. longiflora	30	6262	P	30	44593	-1	5.25e-07	trnS-GCU(partical:96.67%);trnS-GGA(partical:96.67%)	LSC;LSC
S. longiflora	33	38291	F	33	40515	-3	1.34e-05	psaB;psaA	LSC;LSC
S. longiflora	32	14596	P	32	69623	-3	4.88e-05	IGS(rps2,rpoC2);clpP-intron2	LSC;LSC
S. longiflora	32	14736	F	32	14776	-3	4.88e-05	IGS(rps2,rpoC2);IGS(rps2,rpoC2)	LSC;LSC
S. longiflora	32	14737	P	32	50264	-3	4.88e-05	IGS(rps2,rpoC2);IGS(ndhC,trnV-UAC)	LSC;LSC
S. longiflora	32	88813	F	32	88834	-3	4.88e-05	ycf2,ycf2-2;ycf2,ycf2-2	IRb;IRb
S. longiflora	32	88813	P	32	149305	-3	4.88e-05	ycf2,ycf2-2;ycf2-3,ycf2-4	IRb;IRa
S. longiflora	32	88834	P	32	149326	-3	4.88e-05	ycf2,ycf2-2;ycf2-3,ycf2-4	IRb;IRa
S. longiflora	32	149305	F	32	149326	-3	4.88e-05	ycf2-3,ycf2-4;ycf2-3,ycf2-4	IRa;IRa
S. longiflora	30	6259	F	30	34842	-3	6.40e-04	trnS-GCU(partical:86.67%);trnS-UGA(partical:86.67%)	LSC;LSC
S. longiflora	30	6435	C	30	45717	-3	6.40e-04	IGS(trnS-GCU,trnT-CGU);trnT-UGU(partical:6.67%)	LSC;LSC
S. longiflora	30	7709	F	30	36048	-3	6.40e-04	trnT-CGU-exon2(partical:96.67%);trnG-GCC(partical:93.33%)	LSC;LSC
S. longiflora	30	38300	F	30	40524	-3	6.40e-04	psaB;psaA	LSC;LSC
S. longiflora	30	71233	F	30	71260	-3	6.40e-04	IGS(clpP,psbB);IGS(clpP,psbB)	LSC;LSC
S. myrtillacea	27460	84514	P	27460	128184	0	0.00e+00	IR gene	IRb;IRa
S. myrtillacea	76	44545	F	76	57582	-3	2.27e-30	IGS(ycf3,trnS-GGA);accD	LSC;LSC
S. myrtillacea	61	44560	F	61	57597	-2	2.11e-23	IGS(ycf3,trnS-GGA);accD	LSC;LSC
S. myrtillacea	55	38410	F	55	40634	-3	3.72e-18	psaB;psaA	LSC;LSC
S. myrtillacea	36	35931	F	36	35949	0	1.44e-12	IGS(psbZ,trnG-GCC);IGS(psbZ,trnG-GCC)	LSC;LSC
S. myrtillacea	42	99410	F	42	120885	-2	2.73e-12	IGS(ndhB/ndhB-2,trnV-GAC);ndhA-intron1	IRb;SSC
S. myrtillacea	42	120885	P	42	140706	-2	2.73e-12	ndhA-intron1;IGS(trnV-GAC-2,ndhB-3/ndhB-4)	SSC;IRa
S. myrtillacea	34	82173	F	34	82190	0	2.31e-11	IGS(rps16,rps3);IGS(rps16,rps3)	LSC;LSC
S. myrtillacea	43	27296	P	43	27296	-3	2.93e-11	IGS(petN,psbM);IGS(petN,psbM)	LSC;LSC
S. myrtillacea	33	8297	R	33	8297	0	9.23e-11	IGS(trnR-UCU,atpA);IGS(trnR-UCU,atpA)	LSC;LSC
S. myrtillacea	37	38400	F	37	40624	-2	2.16e-09	psaB;psaA	LSC;LSC
S. myrtillacea	39	43314	F	39	99412	-3	5.56e-09	ycf3-intron1;IGS(ndhB/ndhB-2,trnV-GAC)	LSC;IRb
S. myrtillacea	39	43314	P	39	140707	-3	5.56e-09	ycf3-intron1;IGS(trnV-GAC-2,ndhB-3/ndhB-4)	LSC;IRa
S. myrtillacea	39	92217	F	39	92235	-3	5.56e-09	ycf2,ycf2-2;ycf2,ycf2-2	IRb;IRb
S. myrtillacea	39	92217	P	39	147884	-3	5.56e-09	ycf2,ycf2-2;ycf2-3,ycf2-4	IRb;IRa
S. myrtillacea	39	92235	P	39	147902	-3	5.56e-09	ycf2,ycf2-2;ycf2-3,ycf2-4	IRb;IRa
S. myrtillacea	39	147884	F	39	147902	-3	5.56e-09	ycf2-3,ycf2-4;ycf2-3,ycf2-4	IRa;IRa
S. myrtillacea	32	44589	F	32	57626	-1	3.55e-08	IGS(ycf3,trnS-GGA);accD	LSC;LSC
S. myrtillacea	32	99420	F	32	120895	-1	3.55e-08	IGS(ndhB/ndhB-2,trnV-GAC);ndhA-intron1	IRb;SSC
S. myrtillacea	32	120895	P	32	140706	-1	3.55e-08	ndhA-intron1;IGS(trnV-GAC-2,ndhB-3/ndhB-4)	SSC;IRa
S. myrtillacea	37	30590	P	37	30590	-3	7.57e-08	IGS(trnE-UUC,trnT-GGU);IGS(trnE-UUC,trnT-GGU)	LSC;LSC
S. myrtillacea	34	109294	P	34	109294	-2	1.17e-07	IGS(trnR-ACG,trnN-GUU);IGS(trnR-ACG,trnN-GUU)	IRb;IRb
S. myrtillacea	34	109294	F	34	130830	-2	1.17e-07	IGS(trnR-ACG,trnN-GUU);IGS(trnN-GUU-2,trnR-ACG-2)	IRb;IRa
S. myrtillacea	34	130830	P	34	130830	-2	1.17e-07	IGS(trnN-GUU-2,trnR-ACG-2);IGS(trnN-GUU-2,trnR-ACG-2)	IRa;IRa
S. myrtillacea	30	6355	P	30	44732	-1	5.32e-07	trnS-GCU(partical:96.67%);trnS-GGA(partical:96.67%)	LSC;LSC
S. myrtillacea	30	50221	F	30	50247	-1	5.32e-07	IGS(ndhC,trnV-UAC);IGS(ndhC,trnV-UAC)	LSC;LSC
S. myrtillacea	30	121894	R	30	121895	-1	5.32e-07	ndhA-intron1;ndhA-intron1	SSC;SSC
S. myrtillacea	32	6534	F	32	6559	-2	1.65e-06	IGS(trnS-GCU,trnT-CGU);IGS(trnS-GCU,trnT-CGU)	LSC;LSC
S. myrtillacea	33	8295	F	33	8311	-3	1.36e-05	IGS(trnR-UCU,atpA);IGS(trnR-UCU,atpA)	LSC;LSC
S. myrtillacea	33	38441	F	33	40665	-3	1.36e-05	psaB;psaA	LSC;LSC
S. myrtillacea	30	121898	R	30	121898	-2	2.31e-05	ndhA-intron1;ndhA-intron1	SSC;SSC
S. myrtillacea	32	14853	F	32	14893	-3	4.95e-05	IGS(rps2,rpoC2);IGS(rps2,rpoC2)	LSC;LSC
S. myrtillacea	32	14854	P	32	50448	-3	4.95e-05	IGS(rps2,rpoC2);IGS(ndhC,trnV-UAC)	LSC;LSC
S. myrtillacea	32	89803	F	32	89824	-3	4.95e-05	ycf2,ycf2-2;ycf2,ycf2-2	IRb;IRb
S. myrtillacea	32	89803	P	32	150302	-3	4.95e-05	ycf2,ycf2-2;ycf2-3,ycf2-4	IRb;IRa
S. myrtillacea	32	89824	P	32	150323	-3	4.95e-05	ycf2,ycf2-2;ycf2-3,ycf2-4	IRb;IRa
S. myrtillacea	32	150302	F	32	150323	-3	4.95e-05	ycf2-3,ycf2-4;ycf2-3,ycf2-4	IRa;IRa
S. myrtillacea	31	8299	R	31	8313	-3	1.79e-04	IGS(trnR-UCU,atpA);IGS(trnR-UCU,atpA)	LSC;LSC
S. myrtillacea	30	6295	F	30	65183	-3	6.48e-04	IGS(psbI,trnS-GCU);IGS(psbE,petL)	LSC;LSC
S. myrtillacea	30	6352	F	30	34980	-3	6.48e-04	trnS-GCU(partical:86.67%);trnS-UGA(partical:86.67%)	LSC;LSC
S. myrtillacea	30	7825	F	30	36203	-3	6.48e-04	trnT-CGU-exon2(partical:96.67%);trnG-GCC(partical:93.33%)	LSC;LSC
S. myrtillacea	30	38450	F	30	40674	-3	6.48e-04	psaB;psaA	LSC;LSC
S. myrtillacea	30	63809	R	30	63846	-3	6.48e-04	IGS(psbJ,psbL);IGS(psbJ,psbL)	LSC;LSC
S. myrtillacea	30	72173	F	30	72200	-3	6.48e-04	IGS(clpP,psbB);IGS(clpP,psbB)	LSC;LSC
S. myrtillacea	30	121895	F	30	121902	-3	6.48e-04	ndhA-intron1;ndhA-intron1	SSC;SSC
S. arbutifolia	27458	84552	P	27458	128227	0	0.00e+00	IR gene	IRb;IRa
S. arbutifolia	76	44541	F	76	57627	-3	2.27e-30	IGS(ycf3,trnS-GGA);accD	LSC;LSC
S. arbutifolia	61	44556	F	61	57642	-2	2.11e-23	IGS(ycf3,trnS-GGA);accD	LSC;LSC
S. arbutifolia	55	38401	F	55	40625	-3	3.72e-18	psaB;psaA	LSC;LSC
S. arbutifolia	42	99449	F	42	120943	-2	2.73e-12	IGS(ndhB/ndhB-2,trnV-GAC);ndhA-intron1	IRb;SSC
S. arbutifolia	42	120943	P	42	140746	-2	2.73e-12	ndhA-intron1;IGS(trnV-GAC-2,ndhB-3/ndhB-4)	SSC;IRa
S. arbutifolia	43	27248	P	43	27248	-3	2.94e-11	IGS(petN,psbM);IGS(petN,psbM)	LSC;LSC
S. arbutifolia	37	38391	F	37	40615	-2	2.16e-09	psaB;psaA	LSC;LSC
S. arbutifolia	39	43307	F	39	99451	-3	5.57e-09	ycf3-intron1;IGS(ndhB/ndhB-2,trnV-GAC)	LSC;IRb
S. arbutifolia	39	43307	P	39	140747	-3	5.57e-09	ycf3-intron1;IGS(trnV-GAC-2,ndhB-3/ndhB-4)	LSC;IRa
S. arbutifolia	39	92255	F	39	92273	-3	5.57e-09	ycf2,ycf2-2;ycf2,ycf2-2	IRb;IRb
S. arbutifolia	39	92255	P	39	147925	-3	5.57e-09	ycf2,ycf2-2;ycf2-3,ycf2-4	IRb;IRa
S. arbutifolia	39	92273	P	39	147943	-3	5.57e-09	ycf2,ycf2-2;ycf2-3,ycf2-4	IRb;IRa
S. arbutifolia	39	147925	F	39	147943	-3	5.57e-09	ycf2-3,ycf2-4;ycf2-3,ycf2-4	IRa;IRa
S. arbutifolia	32	44585	F	32	57671	-1	3.55e-08	IGS(ycf3,trnS-GGA);accD	LSC;LSC
S. arbutifolia	32	99459	F	32	120953	-1	3.55e-08	IGS(ndhB/ndhB-2,trnV-GAC);ndhA-intron1	IRb;SSC
S. arbutifolia	32	120953	P	32	140746	-1	3.55e-08	ndhA-intron1;IGS(trnV-GAC-2,ndhB-3/ndhB-4)	SSC;IRa
S. arbutifolia	37	30566	P	37	30566	-3	7.57e-08	IGS(trnE-UUC,trnT-GGU);IGS(trnE-UUC,trnT-GGU)	LSC;LSC
S. arbutifolia	30	6366	P	30	44728	-1	5.32e-07	trnS-GCU(partical:96.67%);trnS-GGA(partical:96.67%)	LSC;LSC
S. arbutifolia	30	14687	P	30	70589	-1	5.32e-07	IGS(rps2,rpoC2);clpP-intron2	LSC;LSC
S. arbutifolia	30	50233	F	30	50259	-1	5.32e-07	IGS(ndhC,trnV-UAC);IGS(ndhC,trnV-UAC)	LSC;LSC
S. arbutifolia	33	38432	F	33	40656	-3	1.36e-05	psaB;psaA	LSC;LSC
S. arbutifolia	32	14825	F	32	14865	-3	4.95e-05	IGS(rps2,rpoC2);IGS(rps2,rpoC2)	LSC;LSC
S. arbutifolia	32	70591	P	32	83350	-3	4.95e-05	clpP-intron2;IGS(rps16,rps3)	LSC;LSC
S. arbutifolia	32	89841	F	32	89862	-3	4.95e-05	ycf2,ycf2-2;ycf2,ycf2-2	IRb;IRb
S. arbutifolia	32	89841	P	32	150343	-3	4.95e-05	ycf2,ycf2-2;ycf2-3,ycf2-4	IRb;IRa
S. arbutifolia	32	89862	P	32	150364	-3	4.95e-05	ycf2,ycf2-2;ycf2-3,ycf2-4	IRb;IRa
S. arbutifolia	32	150343	F	32	150364	-3	4.95e-05	ycf2-3,ycf2-4;ycf2-3,ycf2-4	IRa;IRa
S. arbutifolia	30	6306	F	30	65210	-3	6.48e-04	IGS(psbI,trnS-GCU);IGS(psbE,petL)	LSC;LSC
S. arbutifolia	30	6363	F	30	34980	-3	6.48e-04	trnS-GCU(partical:86.67%);trnS-UGA(partical:86.67%)	LSC;LSC
S. arbutifolia	30	7814	F	30	36187	-3	6.48e-04	trnT-CGU-exon2(partical:96.67%);trnG-GCC(partical:93.33%)	LSC;LSC
S. arbutifolia	30	8223	C	30	50466	-3	6.48e-04	IGS(trnR-UCU,atpA);IGS(ndhC,trnV-UAC)	LSC;LSC
S. arbutifolia	30	28811	F	30	28820	-3	6.48e-04	IGS(psbM,trnD-GUC);IGS(psbM,trnD-GUC)	LSC;LSC
S. arbutifolia	30	38441	F	30	40665	-3	6.48e-04	psaB;psaA	LSC;LSC
S. arbutifolia	30	63835	R	30	63872	-3	6.48e-04	IGS(psbJ,psbL);IGS(psbJ,psbL)	LSC;LSC
S. arbutifolia	30	72218	F	30	72245	-3	6.48e-04	IGS(clpP,psbB);IGS(clpP,psbB)	LSC;LSC
S. arbutifolia	30	110151	F	30	110164	-3	6.48e-04	IGS(trnN-GUU,ndhF);IGS(trnN-GUU,ndhF)	IRb;IRb
S. arbutifolia	30	110151	P	30	130043	-3	6.48e-04	IGS(trnN-GUU,ndhF);IGS(ycf1/ycf1-2,trnN-GUU-2)	IRb;IRa
S. arbutifolia	30	110164	P	30	130056	-3	6.48e-04	IGS(trnN-GUU,ndhF);IGS(ycf1/ycf1-2,trnN-GUU-2)	IRb;IRa
S. arbutifolia	30	130046	F	30	130059	-3	6.48e-04	IGS(ycf1/ycf1-2,trnN-GUU-2);IGS(ycf1/ycf1-2,trnN-GUU-2)	IRa;IRa
S. triandra	27490	84460	P	27490	128192	0	0.00e+00	IR gene	IRb;IRa
S. triandra	55	38510	F	55	40734	-2	7.02e-20	psaB;psaA	LSC;LSC
S. triandra	50	44725	F	50	57702	-3	2.85e-15	IGS(ycf3,trnS-GGA);accD	LSC;LSC
S. triandra	49	38500	F	49	40724	-3	1.07e-14	psaB;psaA	LSC;LSC
S. triandra	49	44717	F	49	57694	-3	1.07e-14	IGS(ycf3,trnS-GGA);accD	LSC;LSC
S. triandra	42	99311	F	42	120904	-2	2.73e-12	IGS(ndhB/ndhB-2,trnV-GAC);ndhA-intron1	IRb;SSC
S. triandra	42	120904	P	42	140789	-2	2.73e-12	ndhA-intron1;IGS(trnV-GAC-2,ndhB-3/ndhB-4)	SSC;IRa
S. triandra	34	12194	P	34	12194	0	2.31e-11	IGS(atpF,atpH);IGS(atpF,atpH)	LSC;LSC
S. triandra	43	27742	P	43	27742	-3	2.94e-11	IGS(petN,psbM);IGS(petN,psbM)	LSC;LSC
S. triandra	39	43488	F	39	99313	-3	5.57e-09	ycf3-intron1;IGS(ndhB/ndhB-2,trnV-GAC)	LSC;IRb
S. triandra	39	43488	P	39	140790	-3	5.57e-09	ycf3-intron1;IGS(trnV-GAC-2,ndhB-3/ndhB-4)	LSC;IRa
S. triandra	39	92119	F	39	92137	-3	5.57e-09	ycf2,ycf2-2;ycf2,ycf2-2	IRb;IRb
S. triandra	39	92119	P	39	147966	-3	5.57e-09	ycf2,ycf2-2;ycf2-3,ycf2-4	IRb;IRa
S. triandra	39	92137	P	39	147984	-3	5.57e-09	ycf2,ycf2-2;ycf2-3,ycf2-4	IRb;IRa
S. triandra	39	147966	F	39	147984	-3	5.57e-09	ycf2-3,ycf2-4;ycf2-3,ycf2-4	IRa;IRa
S. triandra	36	36094	F	36	36109	-2	8.18e-09	IGS(psbZ,trnG-GCC);IGS(psbZ,trnG-GCC)	LSC;LSC
S. triandra	32	99321	F	32	120914	-1	3.55e-08	IGS(ndhB/ndhB-2,trnV-GAC);ndhA-intron1	IRb;SSC
S. triandra	32	120914	P	32	140789	-1	3.55e-08	ndhA-intron1;IGS(trnV-GAC-2,ndhB-3/ndhB-4)	SSC;IRa
S. triandra	37	30733	P	37	30733	-3	7.57e-08	IGS(trnE-UUC,trnT-GGU);IGS(trnE-UUC,trnT-GGU)	LSC;LSC
S. triandra	36	38538	F	36	40762	-3	2.78e-07	psaB;psaA	LSC;LSC
S. triandra	30	6908	P	30	44904	-1	5.32e-07	trnS-GCU(partical:96.67%);trnS-GGA(partical:96.67%)	LSC;LSC
S. triandra	31	121560	R	31	121560	-2	6.19e-06	ndhA-intron1;ndhA-intron1	SSC;SSC
S. triandra	30	15336	F	30	80994	-2	2.31e-05	IGS(rps2,rpoC2);IGS(rps8,rpl14)	LSC;LSC
S. triandra	30	42248	R	30	42248	-2	2.31e-05	IGS(psaA,ycf3);IGS(psaA,ycf3)	LSC;LSC
S. triandra	32	44761	F	32	57738	-3	4.95e-05	IGS(ycf3,trnS-GGA);accD	LSC;LSC
S. triandra	32	89750	F	32	89771	-3	4.95e-05	ycf2,ycf2-2;ycf2,ycf2-2	IRb;IRb
S. triandra	32	89750	P	32	150339	-3	4.95e-05	ycf2,ycf2-2;ycf2-3,ycf2-4	IRb;IRa
S. triandra	32	89771	P	32	150360	-3	4.95e-05	ycf2,ycf2-2;ycf2-3,ycf2-4	IRb;IRa
S. triandra	32	150339	F	32	150360	-3	4.95e-05	ycf2-3,ycf2-4;ycf2-3,ycf2-4	IRa;IRa
S. triandra	31	7212	P	31	69975	-3	1.79e-04	IGS(trnS-GCU,trnT-CGU);IGS(rpl20,clpP)	LSC;LSC
S. triandra	31	59012	F	31	59026	-3	1.79e-04	IGS(accD,psaI);IGS(accD,psaI)	LSC;LSC
S. triandra	30	6846	F	30	65144	-3	6.48e-04	IGS(psbI,trnS-GCU);IGS(psbE,petL)	LSC;LSC
S. triandra	30	6905	F	30	35122	-3	6.48e-04	trnS-GCU(partical:86.67%);trnS-UGA(partical:86.67%)	LSC;LSC
S. triandra	30	8348	F	30	36326	-3	6.48e-04	trnT-CGU-exon2(partical:96.67%);trnG-GCC(partical:93.33%)	LSC;LSC
S. triandra	30	8766	R	30	109206	-3	6.48e-04	IGS(trnR-UCU,atpA);IGS(trnR-ACG,trnN-GUU)	LSC;IRb
S. triandra	30	8766	C	30	130906	-3	6.48e-04	IGS(trnR-UCU,atpA);IGS(trnN-GUU-2,trnR-ACG-2)	LSC;IRa
S. triandra	30	8829	F	30	8860	-3	6.48e-04	IGS(trnR-UCU,atpA);IGS(trnR-UCU,atpA)	LSC;LSC
S. triandra	30	15196	P	30	70520	-3	6.48e-04	IGS(rps2,rpoC2);clpP-intron2	LSC;LSC
S. triandra	30	38550	F	30	40774	-3	6.48e-04	psaB;psaA	LSC;LSC
S. babylonica	27462	84481	P	27462	128264	0	0.00e+00	IR gene	IRb;IRa
S. babylonica	68	45009	F	68	57637	-1	1.60e-29	trnG-GCC-intron2,trnG-GCC-intron1;accD,trnG-GCC-intron2,trnG-GCC-intron1	LSC;LSC
S. babylonica	55	38777	F	55	41001	-2	7.02e-20	psaB,trnG-GCC-intron2,trnG-GCC-intron1;psaA,trnG-GCC-intron2,trnG-GCC-intron1	LSC;LSC
S. babylonica	49	69964	P	49	69964	-1	3.16e-18	trnG-GCC-intron2,trnG-GCC-intron1;trnG-GCC-intron2,trnG-GCC-intron1	LSC;LSC
S. babylonica	49	38767	F	49	40991	-3	1.07e-14	psaB,trnG-GCC-intron2,trnG-GCC-intron1;psaA,trnG-GCC-intron2,trnG-GCC-intron1	LSC;LSC
S. babylonica	42	99266	F	42	120957	-2	2.73e-12	trnG-GCC-intron2,trnG-GCC-intron1;ndhA-intron1,trnG-GCC-intron2,trnG-GCC-intron1	IRb;SSC
S. babylonica	42	120957	P	42	140899	-2	2.73e-12	ndhA-intron1,trnG-GCC-intron2,trnG-GCC-intron1;trnG-GCC-intron2,trnG-GCC-intron1	SSC;IRa
S. babylonica	43	27594	P	43	27594	-3	2.94e-11	trnG-GCC-intron2;trnG-GCC-intron2	LSC;LSC
S. babylonica	39	42905	R	39	42905	-2	1.50e-10	trnG-GCC-intron2,trnG-GCC-intron1,ycf3-intron2;trnG-GCC-intron2,trnG-GCC-intron1,ycf3-intron2	LSC;LSC
S. babylonica	39	51020	R	39	51020	-2	1.50e-10	trnG-GCC-intron2,trnG-GCC-intron1;trnG-GCC-intron2,trnG-GCC-intron1	LSC;LSC
S. babylonica	39	38817	F	39	41041	-3	5.57e-09	psaB,trnG-GCC-intron2,trnG-GCC-intron1;psaA,trnG-GCC-intron2,trnG-GCC-intron1	LSC;LSC
S. babylonica	39	43745	F	39	99268	-3	5.57e-09	trnG-GCC-intron2,trnG-GCC-intron1,ycf3-intron1;trnG-GCC-intron2,trnG-GCC-intron1	LSC;IRb
S. babylonica	39	43745	P	39	140900	-3	5.57e-09	trnG-GCC-intron2,trnG-GCC-intron1,ycf3-intron1;trnG-GCC-intron2,trnG-GCC-intron1	LSC;IRa
S. babylonica	39	92211	F	39	92229	-3	5.57e-09	trnG-GCC-intron2,trnG-GCC-intron1,ycf2-2;trnG-GCC-intron2,trnG-GCC-intron1,ycf2-2	IRb;IRb
S. babylonica	39	92211	P	39	147939	-3	5.57e-09	trnG-GCC-intron2,trnG-GCC-intron1,ycf2-2;trnG-GCC-intron2,trnG-GCC-intron1,ycf2	IRb;IRa
S. babylonica	39	92229	P	39	147957	-3	5.57e-09	trnG-GCC-intron2,trnG-GCC-intron1,ycf2-2;trnG-GCC-intron2,trnG-GCC-intron1,ycf2	IRb;IRa
S. babylonica	39	147939	F	39	147957	-3	5.57e-09	trnG-GCC-intron2,trnG-GCC-intron1,ycf2;trnG-GCC-intron2,trnG-GCC-intron1,ycf2	IRa;IRa
S. babylonica	32	99276	F	32	120967	-1	3.55e-08	trnG-GCC-intron2,trnG-GCC-intron1;ndhA-intron1,trnG-GCC-intron2,trnG-GCC-intron1	IRb;SSC
S. babylonica	32	120967	P	32	140899	-1	3.55e-08	ndhA-intron1,trnG-GCC-intron2,trnG-GCC-intron1;trnG-GCC-intron2,trnG-GCC-intron1	SSC;IRa
S. babylonica	37	30901	P	37	30901	-3	7.57e-08	trnG-GCC-intron2;trnG-GCC-intron2	LSC;LSC
S. babylonica	34	109259	P	34	109259	-2	1.17e-07	trnG-GCC-intron2,trnG-GCC-intron1;trnG-GCC-intron2,trnG-GCC-intron1	IRb;IRb
S. babylonica	34	109259	F	34	130914	-2	1.17e-07	trnG-GCC-intron2,trnG-GCC-intron1;trnG-GCC-intron2,trnG-GCC-intron1	IRb;IRa
S. babylonica	34	130914	P	34	130914	-2	1.17e-07	trnG-GCC-intron2,trnG-GCC-intron1;trnG-GCC-intron2,trnG-GCC-intron1	IRa;IRa
S. babylonica	36	38805	F	36	41029	-3	2.78e-07	psaB,trnG-GCC-intron2,trnG-GCC-intron1;psaA,trnG-GCC-intron2,trnG-GCC-intron1	LSC;LSC
S. babylonica	36	109084	F	36	109105	-3	2.78e-07	trnG-GCC-intron2,trnG-GCC-intron1;trnG-GCC-intron2,trnG-GCC-intron1	IRb;IRb
S. babylonica	36	109084	P	36	131066	-3	2.78e-07	trnG-GCC-intron2,trnG-GCC-intron1;trnG-GCC-intron2,trnG-GCC-intron1	IRb;IRa
S. babylonica	36	109105	P	36	131087	-3	2.78e-07	trnG-GCC-intron2,trnG-GCC-intron1;trnG-GCC-intron2,trnG-GCC-intron1	IRb;IRa
S. babylonica	36	131066	F	36	131087	-3	2.78e-07	trnG-GCC-intron2,trnG-GCC-intron1;trnG-GCC-intron2,trnG-GCC-intron1	IRa;IRa
S. babylonica	33	57114	R	33	57114	-2	4.39e-07	trnG-GCC-intron2,trnG-GCC-intron1;trnG-GCC-intron2,trnG-GCC-intron1	LSC;LSC
S. babylonica	33	66344	R	33	66344	-2	4.39e-07	trnG-GCC-intron2,trnG-GCC-intron1;trnG-GCC-intron2,trnG-GCC-intron1	LSC;LSC
S. babylonica	33	81030	R	33	81039	-2	4.39e-07	trnG-GCC-intron2,trnG-GCC-intron1;trnG-GCC-intron2,trnG-GCC-intron1	LSC;LSC
S. babylonica	30	6716	P	30	45188	-1	5.32e-07	trnG-GCC-intron2,trnS-GCU(partical:96.67%);trnG-GCC-intron2,trnG-GCC-intron1,trnS-GGA(partical:96.67%)	LSC;LSC
S. babylonica	30	30245	R	30	30246	-1	5.32e-07	trnG-GCC-intron2;trnG-GCC-intron2	LSC;LSC
S. babylonica	32	50826	R	32	50826	-2	1.65e-06	trnG-GCC-intron2,trnG-GCC-intron1;trnG-GCC-intron2,trnG-GCC-intron1	LSC;LSC
S. babylonica	31	42900	F	31	42913	-2	6.19e-06	trnG-GCC-intron2,trnG-GCC-intron1,ycf3-intron2;trnG-GCC-intron2,trnG-GCC-intron1,ycf3-intron2	LSC;LSC
S. babylonica	30	29665	F	30	29690	-2	2.32e-05	trnG-GCC-intron2;trnG-GCC-intron2	LSC;LSC
S. babylonica	30	42903	R	30	42903	-2	2.32e-05	trnG-GCC-intron2,trnG-GCC-intron1,ycf3-intron2;trnG-GCC-intron2,trnG-GCC-intron1,ycf3-intron2	LSC;LSC
S. babylonica	30	43034	P	30	43034	-2	2.32e-05	trnG-GCC-intron2,trnG-GCC-intron1,ycf3-intron2;trnG-GCC-intron2,trnG-GCC-intron1,ycf3-intron2	LSC;LSC
S. babylonica	32	15150	F	32	15190	-3	4.95e-05	trnG-GCC-intron2;trnG-GCC-intron2	LSC;LSC
S. babylonica	32	82348	F	32	82362	-3	4.95e-05	rpl16-intron1,trnG-GCC-intron2,trnG-GCC-intron1;rpl16-intron1,trnG-GCC-intron2,trnG-GCC-intron1	LSC;LSC
S. babylonica	32	89788	F	32	89809	-3	4.95e-05	trnG-GCC-intron2,trnG-GCC-intron1,ycf2-2;trnG-GCC-intron2,trnG-GCC-intron1,ycf2-2	IRb;IRb
S. babylonica	32	89788	P	32	150366	-3	4.95e-05	trnG-GCC-intron2,trnG-GCC-intron1,ycf2-2;trnG-GCC-intron2,trnG-GCC-intron1,ycf2	IRb;IRa
S. babylonica	32	89809	P	32	150387	-3	4.95e-05	trnG-GCC-intron2,trnG-GCC-intron1,ycf2-2;trnG-GCC-intron2,trnG-GCC-intron1,ycf2	IRb;IRa
S. babylonica	32	150366	F	32	150387	-3	4.95e-05	trnG-GCC-intron2,trnG-GCC-intron1,ycf2;trnG-GCC-intron2,trnG-GCC-intron1,ycf2	IRa;IRa
S. babylonica	31	62820	P	31	66377	-3	1.79e-04	trnG-GCC-intron2,trnG-GCC-intron1;trnG-GCC-intron2,trnG-GCC-intron1	LSC;LSC
S. babylonica	31	63837	P	31	109178	-3	1.79e-04	trnG-GCC-intron2,trnG-GCC-intron1;trnG-GCC-intron2,trnG-GCC-intron1	LSC;IRb
S. babylonica	31	63837	F	31	130998	-3	1.79e-04	trnG-GCC-intron2,trnG-GCC-intron1;trnG-GCC-intron2,trnG-GCC-intron1	LSC;IRa
S. babylonica	30	6713	F	30	35321	-3	6.48e-04	trnG-GCC-intron2,trnS-GCU(partical:86.67%);trnG-GCC-intron2,trnS-UGA(partical:86.67%)	LSC;LSC
S. babylonica	30	8163	F	30	36535	-3	6.48e-04	trnG-GCC-intron2,trnT-CGU-exon2(partical:96.67%);trnG-GCC-intron2,trnG-GCC-intron1,trnG-GCC-exon2(partical:93.33%),trnG-UCC(partical:93.33%)	LSC;LSC
S. babylonica	30	50829	F	30	66381	-3	6.48e-04	trnG-GCC-intron2,trnG-GCC-intron1;trnG-GCC-intron2,trnG-GCC-intron1	LSC;LSC
S. dunnii	27429	84487	P	27429	128208	0	0.00e+00	IR gene	IRb;IRa
S. dunnii	68	44922	F	68	57607	-1	1.60e-29	IGS(ycf3,trnS-GGA);accD	LSC;LSC
S. dunnii	55	38723	F	55	40947	-2	7.01e-20	psaB;psaA	LSC;LSC
S. dunnii	50	81048	R	50	81057	-2	5.93e-17	IGS(rps8,rpl14);IGS(rps8,rpl14)	LSC;LSC
S. dunnii	49	38713	F	49	40937	-3	1.07e-14	psaB;psaA	LSC;LSC
S. dunnii	46	83281	P	46	83281	-2	1.28e-14	IGS(rps16,rps3);IGS(rps16,rps3)	LSC;LSC
S. dunnii	36	11974	P	36	11974	0	1.44e-12	IGS(atpF,atpH);IGS(atpF,atpH)	LSC;LSC
S. dunnii	42	99256	F	42	120904	-2	2.73e-12	IGS(ndhB/ndhB-2,trnV-GAC);ndhA-intron1	IRb;SSC
S. dunnii	42	120904	P	42	140826	-2	2.73e-12	ndhA-intron1;IGS(trnV-GAC-2,ndhB-3/ndhB-4)	SSC;IRa
S. dunnii	43	27553	P	43	27553	-3	2.93e-11	IGS(petN,psbM);IGS(petN,psbM)	LSC;LSC
S. dunnii	39	38763	F	39	40987	-3	5.56e-09	psaB;psaA	LSC;LSC
S. dunnii	39	43675	F	39	99258	-3	5.56e-09	ycf3-intron1;IGS(ndhB/ndhB-2,trnV-GAC)	LSC;IRb
S. dunnii	39	43675	P	39	140827	-3	5.56e-09	ycf3-intron1;IGS(trnV-GAC-2,ndhB-3/ndhB-4)	LSC;IRa
S. dunnii	39	92208	F	39	92226	-3	5.56e-09	ycf2,ycf2-2;ycf2,ycf2-2	IRb;IRb
S. dunnii	39	92208	P	39	147859	-3	5.56e-09	ycf2,ycf2-2;ycf2-3,ycf2-4	IRb;IRa
S. dunnii	39	92226	P	39	147877	-3	5.56e-09	ycf2,ycf2-2;ycf2-3,ycf2-4	IRb;IRa
S. dunnii	39	147859	F	39	147877	-3	5.56e-09	ycf2-3,ycf2-4;ycf2-3,ycf2-4	IRa;IRa
S. dunnii	32	99266	F	32	120914	-1	3.55e-08	IGS(ndhB/ndhB-2,trnV-GAC);ndhA-intron1	IRb;SSC
S. dunnii	32	120914	P	32	140826	-1	3.55e-08	ndhA-intron1;IGS(trnV-GAC-2,ndhB-3/ndhB-4)	SSC;IRa
S. dunnii	37	30849	P	37	30849	-3	7.57e-08	IGS(trnE-UUC,trnT-GGU);IGS(trnE-UUC,trnT-GGU)	LSC;LSC
S. dunnii	36	38751	F	36	40975	-3	2.78e-07	psaB;psaA	LSC;LSC
S. dunnii	33	66370	R	33	66370	-2	4.39e-07	IGS(trnW-CCA,trnP-UGG);IGS(trnW-CCA,trnP-UGG)	LSC;LSC
S. dunnii	30	6686	P	30	45101	-1	5.32e-07	trnS-GCU(partical:96.67%);trnS-GGA(partical:96.67%)	LSC;LSC
S. dunnii	32	29844	F	32	29863	-2	1.65e-06	IGS(psbM,trnD-GUC);IGS(psbM,trnD-GUC)	LSC;LSC
S. dunnii	32	50806	R	32	50806	-2	1.65e-06	IGS(ndhC,trnV-UAC);IGS(ndhC,trnV-UAC)	LSC;LSC
S. dunnii	34	50656	F	34	50672	-3	3.73e-06	IGS(ndhC,trnV-UAC);IGS(ndhC,trnV-UAC)	LSC;LSC
S. dunnii	31	109055	F	31	109079	-2	6.18e-06	IGS(trnR-ACG,trnN-GUU);IGS(trnR-ACG,trnN-GUU)	IRb;IRb
S. dunnii	31	109055	P	31	131014	-2	6.18e-06	IGS(trnR-ACG,trnN-GUU);IGS(trnN-GUU-2,trnR-ACG-2)	IRb;IRa
S. dunnii	31	109079	P	31	131038	-2	6.18e-06	IGS(trnR-ACG,trnN-GUU);IGS(trnN-GUU-2,trnR-ACG-2)	IRb;IRa
S. dunnii	31	131014	F	31	131038	-2	6.18e-06	IGS(trnN-GUU-2,trnR-ACG-2);IGS(trnN-GUU-2,trnR-ACG-2)	IRa;IRa
S. dunnii	33	29862	P	33	29862	-3	1.36e-05	IGS(psbM,trnD-GUC);IGS(psbM,trnD-GUC)	LSC;LSC
S. dunnii	30	42964	P	30	42964	-2	2.31e-05	ycf3-intron2;ycf3-intron2	LSC;LSC
S. dunnii	30	47508	F	30	47533	-2	2.31e-05	IGS(trnL-UAA,trnF-GAA);IGS(trnL-UAA,trnF-GAA)	LSC;LSC
S. dunnii	30	51001	P	30	51001	-2	2.31e-05	IGS(ndhC,trnV-UAC);IGS(ndhC,trnV-UAC)	LSC;LSC
S. dunnii	32	15134	F	32	15174	-3	4.95e-05	IGS(rps2,rpoC2);IGS(rps2,rpoC2)	LSC;LSC
S. dunnii	32	89794	F	32	89815	-3	4.95e-05	ycf2,ycf2-2;ycf2,ycf2-2	IRb;IRb
S. dunnii	32	89794	P	32	150277	-3	4.95e-05	ycf2,ycf2-2;ycf2-3,ycf2-4	IRb;IRa
S. dunnii	32	89815	P	32	150298	-3	4.95e-05	ycf2,ycf2-2;ycf2-3,ycf2-4	IRb;IRa
S. dunnii	32	150277	F	32	150298	-3	4.95e-05	ycf2-3,ycf2-4;ycf2-3,ycf2-4	IRa;IRa
S. dunnii	31	66403	P	31	110070	-3	1.79e-04	IGS(trnW-CCA,trnP-UGG);IGS(trnN-GUU,ndhF)	LSC;IRb
S. dunnii	31	66403	F	31	130023	-3	1.79e-04	IGS(trnW-CCA,trnP-UGG);IGS(ycf1/ycf1-2,trnN-GUU-2)	LSC;IRa
S. dunnii	31	81048	F	31	81065	-3	1.79e-04	IGS(rps8,rpl14);IGS(rps8,rpl14)	LSC;LSC
S. dunnii	31	109237	F	31	130859	-3	1.79e-04	IGS(trnR-ACG,trnN-GUU);IGS(trnN-GUU-2,trnR-ACG-2)	IRb;IRa
S. dunnii	30	6683	F	30	35290	-3	6.48e-04	trnS-GCU(partical:86.67%);trnS-UGA(partical:86.67%)	LSC;LSC
S. dunnii	30	6985	F	30	6997	-3	6.48e-04	IGS(trnS-GCU,trnT-CGU);IGS(trnS-GCU,trnT-CGU)	LSC;LSC
S. dunnii	30	8153	F	30	36474	-3	6.48e-04	trnT-CGU-exon2(partical:96.67%);trnG-GCC(partical:93.33%)	LSC;LSC
S. dunnii	30	50809	F	30	66407	-3	6.48e-04	IGS(ndhC,trnV-UAC);IGS(trnW-CCA,trnP-UGG)	LSC;LSC
S. dunnii	30	63878	R	30	63888	-3	6.48e-04	IGS(psbJ,psbL);psbL(partical:23.33%)	LSC;LSC
S. dunnii	30	72187	F	30	72214	-3	6.48e-04	IGS(clpP,psbB);IGS(clpP,psbB)	LSC;LSC
S. tetrasperma	27390	84506	P	27390	128184	0	0.00e+00	IR gene	IRb;IRa
S. tetrasperma	68	44948	F	68	57564	-1	1.59e-29	IGS(ycf3,trnS-GGA);accD	LSC;LSC
S. tetrasperma	55	38752	F	55	40976	-2	7.01e-20	psaB;psaA	LSC;LSC
S. tetrasperma	48	83296	P	48	83296	-2	8.72e-16	IGS(rps16,rps3);IGS(rps16,rps3)	LSC;LSC
S. tetrasperma	49	38742	F	49	40966	-3	1.07e-14	psaB;psaA	LSC;LSC
S. tetrasperma	42	99274	F	42	120898	-2	2.73e-12	IGS(ndhB/ndhB-2,trnV-GAC);ndhA-intron1	IRb;SSC
S. tetrasperma	42	120898	P	42	140764	-2	2.73e-12	ndhA-intron1;IGS(trnV-GAC-2,ndhB-3/ndhB-4)	SSC;IRa
S. tetrasperma	43	27609	P	43	27609	-3	2.93e-11	IGS(petN,psbM);IGS(petN,psbM)	LSC;LSC
S. tetrasperma	33	7017	F	33	7029	0	9.23e-11	IGS(trnS-GCU,trnT-CGU);IGS(trnS-GCU,trnT-CGU)	LSC;LSC
S. tetrasperma	39	38792	F	39	41016	-3	5.56e-09	psaB;psaA	LSC;LSC
S. tetrasperma	39	43700	F	39	99276	-3	5.56e-09	ycf3-intron1;IGS(ndhB/ndhB-2,trnV-GAC)	LSC;IRb
S. tetrasperma	39	43700	P	39	140765	-3	5.56e-09	ycf3-intron1;IGS(trnV-GAC-2,ndhB-3/ndhB-4)	LSC;IRa
S. tetrasperma	39	92225	F	39	92243	-3	5.56e-09	ycf2,ycf2-2;ycf2,ycf2-2	IRb;IRb
S. tetrasperma	39	92225	P	39	147798	-3	5.56e-09	ycf2,ycf2-2;ycf2-3,ycf2-4	IRb;IRa
S. tetrasperma	39	92243	P	39	147816	-3	5.56e-09	ycf2,ycf2-2;ycf2-3,ycf2-4	IRb;IRa
S. tetrasperma	39	147798	F	39	147816	-3	5.56e-09	ycf2-3,ycf2-4;ycf2-3,ycf2-4	IRa;IRa
S. tetrasperma	32	99284	F	32	120908	-1	3.54e-08	IGS(ndhB/ndhB-2,trnV-GAC);ndhA-intron1	IRb;SSC
S. tetrasperma	32	120908	P	32	140764	-1	3.54e-08	ndhA-intron1;IGS(trnV-GAC-2,ndhB-3/ndhB-4)	SSC;IRa
S. tetrasperma	37	30871	P	37	30871	-3	7.56e-08	IGS(trnE-UUC,trnT-GGU);IGS(trnE-UUC,trnT-GGU)	LSC;LSC
S. tetrasperma	36	38780	F	36	41004	-3	2.78e-07	psaB;psaA	LSC;LSC
S. tetrasperma	36	67837	F	36	67852	-3	2.78e-07	IGS(rpl33,rps18);IGS(rpl33,rps18)	LSC;LSC
S. tetrasperma	36	109087	F	36	109108	-3	2.78e-07	IGS(trnR-ACG,trnN-GUU);IGS(trnR-ACG,trnN-GUU)	IRb;IRb
S. tetrasperma	36	109087	P	36	130936	-3	2.78e-07	IGS(trnR-ACG,trnN-GUU);IGS(trnN-GUU-2,trnR-ACG-2)	IRb;IRa
S. tetrasperma	36	109108	P	36	130957	-3	2.78e-07	IGS(trnR-ACG,trnN-GUU);IGS(trnN-GUU-2,trnR-ACG-2)	IRb;IRa
S. tetrasperma	36	130936	F	36	130957	-3	2.78e-07	IGS(trnN-GUU-2,trnR-ACG-2);IGS(trnN-GUU-2,trnR-ACG-2)	IRa;IRa
S. tetrasperma	33	66299	R	33	66299	-2	4.38e-07	IGS(trnW-CCA,trnP-UGG);IGS(trnW-CCA,trnP-UGG)	LSC;LSC
S. tetrasperma	33	81055	R	33	81064	-2	4.38e-07	IGS(rps8,rpl14);IGS(rps8,rpl14)	LSC;LSC
S. tetrasperma	30	6716	P	30	45127	-1	5.31e-07	trnS-GCU(partical:96.67%);trnS-GGA(partical:96.67%)	LSC;LSC
S. tetrasperma	31	50790	F	31	50808	-2	6.18e-06	IGS(ndhC,trnV-UAC);IGS(ndhC,trnV-UAC)	LSC;LSC
S. tetrasperma	31	80121	F	31	84608	-2	6.18e-06	IGS(rpl36,rps8);IGS(rpl22,rps19/rps19-2)	LSC;IRb
S. tetrasperma	31	80121	P	31	155441	-2	6.18e-06	IGS(rpl36,rps8);IGS(rps19-3/rps19-4,trnH-GUG)	LSC;IRa
S. tetrasperma	30	42989	P	30	42989	-2	2.31e-05	ycf3-intron2;ycf3-intron2	LSC;LSC
S. tetrasperma	32	15163	F	32	15203	-3	4.94e-05	IGS(rps2,rpoC2);IGS(rps2,rpoC2)	LSC;LSC
S. tetrasperma	32	15164	P	32	50819	-3	4.94e-05	IGS(rps2,rpoC2);IGS(ndhC,trnV-UAC)	LSC;LSC
S. tetrasperma	32	77418	F	32	77440	-3	4.94e-05	IGS(psbH,petD);IGS(psbH,petD)	LSC;LSC
S. tetrasperma	32	82373	F	32	82387	-3	4.94e-05	IGS(rps16,rps3);IGS(rps16,rps3)	LSC;LSC
S. tetrasperma	32	89811	F	32	89832	-3	4.94e-05	ycf2,ycf2-2;ycf2,ycf2-2	IRb;IRb
S. tetrasperma	32	89811	P	32	150216	-3	4.94e-05	ycf2,ycf2-2;ycf2-3,ycf2-4	IRb;IRa
S. tetrasperma	32	89832	P	32	150237	-3	4.94e-05	ycf2,ycf2-2;ycf2-3,ycf2-4	IRb;IRa
S. tetrasperma	32	150216	F	32	150237	-3	4.94e-05	ycf2-3,ycf2-4;ycf2-3,ycf2-4	IRa;IRa
S. tetrasperma	31	11633	C	31	71370	-3	1.79e-04	IGS(atpF,atpH);clpP-intron1	LSC;LSC
S. tetrasperma	31	50646	F	31	71373	-3	1.79e-04	IGS(ndhC,trnV-UAC);clpP-intron1	LSC;LSC
S. tetrasperma	31	74431	P	31	74450	-3	1.79e-04	IGS(psbT,psbN);psbN(partical:9.68%)	LSC;LSC
S. tetrasperma	31	109227	F	31	130825	-3	1.79e-04	IGS(trnR-ACG,trnN-GUU);IGS(trnN-GUU-2,trnR-ACG-2)	IRb;IRa
S. tetrasperma	30	6713	F	30	35298	-3	6.47e-04	trnS-GCU(partical:86.67%);trnS-UGA(partical:86.67%)	LSC;LSC
S. tetrasperma	30	6882	C	30	46233	-3	6.47e-04	IGS(trnS-GCU,trnT-CGU);IGS(rps4,trnT-UGU)	LSC;LSC
S. tetrasperma	30	7015	F	30	7039	-3	6.47e-04	IGS(trnS-GCU,trnT-CGU);IGS(trnS-GCU,trnT-CGU)	LSC;LSC
S. tetrasperma	30	8197	F	30	36499	-3	6.47e-04	trnT-CGU-exon2(partical:96.67%);trnG-GCC(partical:93.33%)	LSC;LSC
S. tetrasperma	30	63767	R	30	63777	-3	6.47e-04	IGS(psbJ,psbL);psbL(partical:23.33%)	LSC;LSC
S. tetrasperma	30	72140	F	30	72167	-3	6.47e-04	IGS(clpP,psbB);IGS(clpP,psbB)	LSC;LSC
S. nigra	27180	84151	P	27180	127626	0	0.00e+00	IR gene	IRb;IRa
S. nigra	76	44611	F	76	57330	-3	2.24e-30	trnG-GCC-intron2,trnG-GCC-intron1;accD,trnG-GCC-intron2,trnG-GCC-intron1	LSC;LSC
S. nigra	68	44619	F	68	57338	-2	1.59e-27	trnG-GCC-intron2,trnG-GCC-intron1;accD,trnG-GCC-intron2,trnG-GCC-intron1	LSC;LSC
S. nigra	55	38444	F	55	40668	-2	6.94e-20	psaB,trnG-GCC-intron2,trnG-GCC-intron1;psaA,trnG-GCC-intron2,trnG-GCC-intron1	LSC;LSC
S. nigra	48	82943	P	48	82943	-2	8.64e-16	trnG-GCC-intron2,trnG-GCC-intron1;trnG-GCC-intron2,trnG-GCC-intron1	LSC;LSC
S. nigra	49	38434	F	49	40658	-3	1.06e-14	psaB,trnG-GCC-intron2,trnG-GCC-intron1;psaA,trnG-GCC-intron2,trnG-GCC-intron1	LSC;LSC
S. nigra	42	98905	F	42	120336	-2	2.70e-12	trnG-GCC-intron2,trnG-GCC-intron1;ndhA-intron1,trnG-GCC-intron2,trnG-GCC-intron1	IRb;SSC
S. nigra	42	120336	P	42	140010	-2	2.70e-12	ndhA-intron1,trnG-GCC-intron2,trnG-GCC-intron1;trnG-GCC-intron2,trnG-GCC-intron1	SSC;IRa
S. nigra	43	27544	P	43	27544	-3	2.90e-11	trnG-GCC-intron2;trnG-GCC-intron2	LSC;LSC
S. nigra	39	38484	F	39	40708	-3	5.50e-09	psaB,trnG-GCC-intron2,trnG-GCC-intron1;psaA,trnG-GCC-intron2,trnG-GCC-intron1	LSC;LSC
S. nigra	39	43402	F	39	98907	-3	5.50e-09	trnG-GCC-intron2,trnG-GCC-intron1,ycf3-intron1;trnG-GCC-intron2,trnG-GCC-intron1	LSC;IRb
S. nigra	39	43402	P	39	140011	-3	5.50e-09	trnG-GCC-intron2,trnG-GCC-intron1,ycf3-intron1;trnG-GCC-intron2,trnG-GCC-intron1	LSC;IRa
S. nigra	39	91855	F	39	91873	-3	5.50e-09	trnG-GCC-intron2,trnG-GCC-intron1,ycf2-2;trnG-GCC-intron2,trnG-GCC-intron1,ycf2-2	IRb;IRb
S. nigra	39	91855	P	39	147045	-3	5.50e-09	trnG-GCC-intron2,trnG-GCC-intron1,ycf2-2;trnG-GCC-intron2,trnG-GCC-intron1,ycf2	IRb;IRa
S. nigra	39	91873	P	39	147063	-3	5.50e-09	trnG-GCC-intron2,trnG-GCC-intron1,ycf2-2;trnG-GCC-intron2,trnG-GCC-intron1,ycf2	IRb;IRa
S. nigra	39	147045	F	39	147063	-3	5.50e-09	trnG-GCC-intron2,trnG-GCC-intron1,ycf2;trnG-GCC-intron2,trnG-GCC-intron1,ycf2	IRa;IRa
S. nigra	32	98915	F	32	120346	-1	3.51e-08	trnG-GCC-intron2,trnG-GCC-intron1;ndhA-intron1,trnG-GCC-intron2,trnG-GCC-intron1	IRb;SSC
S. nigra	32	120346	P	32	140010	-1	3.51e-08	ndhA-intron1,trnG-GCC-intron2,trnG-GCC-intron1;trnG-GCC-intron2,trnG-GCC-intron1	SSC;IRa
S. nigra	37	30599	P	37	30599	-3	7.49e-08	trnG-GCC-intron2;trnG-GCC-intron2	LSC;LSC
S. nigra	34	80720	R	34	80729	-2	1.15e-07	trnG-GCC-intron2,trnG-GCC-intron1;trnG-GCC-intron2,trnG-GCC-intron1	LSC;LSC
S. nigra	36	38472	F	36	40696	-3	2.75e-07	psaB,trnG-GCC-intron2,trnG-GCC-intron1;psaA,trnG-GCC-intron2,trnG-GCC-intron1	LSC;LSC
S. nigra	30	6695	P	30	44798	-1	5.26e-07	trnG-GCC-intron2,trnS-GCU(partical:96.67%);trnG-GCC-intron2,trnG-GCC-intron1,trnS-GGA(partical:96.67%)	LSC;LSC
S. nigra	30	50316	F	30	50332	-1	5.26e-07	trnG-GCC-intron2,trnG-GCC-intron1;trnG-GCC-intron2,trnG-GCC-intron1	LSC;LSC
S. nigra	30	42691	P	30	42691	-2	2.29e-05	trnG-GCC-intron2,trnG-GCC-intron1,ycf3-intron2;trnG-GCC-intron2,trnG-GCC-intron1,ycf3-intron2	LSC;LSC
S. nigra	32	8576	F	32	63534	-3	4.89e-05	trnG-GCC-intron2;psbL(partical:6.25%),trnG-GCC-intron2,trnG-GCC-intron1	LSC;LSC
S. nigra	32	50581	R	32	50593	-3	4.89e-05	trnG-GCC-intron2,trnG-GCC-intron1;trnG-GCC-intron2,trnG-GCC-intron1	LSC;LSC
S. nigra	32	82037	F	32	82051	-3	4.89e-05	rpl16-intron1,trnG-GCC-intron2,trnG-GCC-intron1;rpl16-intron1,trnG-GCC-intron2,trnG-GCC-intron1	LSC;LSC
S. nigra	32	89441	F	32	89462	-3	4.89e-05	trnG-GCC-intron2,trnG-GCC-intron1,ycf2-2;trnG-GCC-intron2,trnG-GCC-intron1,ycf2-2	IRb;IRb
S. nigra	32	89441	P	32	149463	-3	4.89e-05	trnG-GCC-intron2,trnG-GCC-intron1,ycf2-2;trnG-GCC-intron2,trnG-GCC-intron1,ycf2	IRb;IRa
S. nigra	32	89462	P	32	149484	-3	4.89e-05	trnG-GCC-intron2,trnG-GCC-intron1,ycf2-2;trnG-GCC-intron2,trnG-GCC-intron1,ycf2	IRb;IRa
S. nigra	32	149463	F	32	149484	-3	4.89e-05	trnG-GCC-intron2,trnG-GCC-intron1,ycf2;trnG-GCC-intron2,trnG-GCC-intron1,ycf2	IRa;IRa
S. nigra	31	8193	P	31	80730	-3	1.77e-04	trnG-GCC-intron2;trnG-GCC-intron2,trnG-GCC-intron1	LSC;LSC
S. nigra	31	30063	P	31	65947	-3	1.77e-04	trnG-GCC-intron2;trnG-GCC-intron2,trnG-GCC-intron1	LSC;LSC
S. nigra	30	6692	F	30	35031	-3	6.41e-04	trnG-GCC-intron2,trnS-GCU(partical:86.67%);trnG-GCC-intron2,trnS-UGA(partical:86.67%)	LSC;LSC
S. nigra	30	7252	F	30	7274	-3	6.41e-04	trnG-GCC-intron2;trnG-GCC-intron2	LSC;LSC
S. nigra	30	8148	F	30	36228	-3	6.41e-04	trnG-GCC-intron2,trnT-CGU-exon2(partical:96.67%);trnG-GCC-intron2,trnG-GCC-intron1,trnG-GCC-exon2(partical:93.33%),trnG-UCC(partical:93.33%)	LSC;LSC
S. nigra	30	8198	F	30	45905	-3	6.41e-04	trnG-GCC-intron2;trnG-GCC-intron2,trnG-GCC-intron1,trnT-UGU(partical:3.33%)	LSC;LSC
S. nigra	30	8203	F	30	71067	-3	6.41e-04	trnG-GCC-intron2;clpP-intron1,trnG-GCC-intron2,trnG-GCC-intron1	LSC;LSC
S. nigra	30	8593	F	30	115487	-3	6.41e-04	trnG-GCC-intron2;trnG-GCC-intron2,trnG-GCC-intron1	LSC;SSC
S. nigra	30	71835	F	30	71862	-3	6.41e-04	trnG-GCC-intron2,trnG-GCC-intron1;trnG-GCC-intron2,trnG-GCC-intron1	LSC;LSC
S. lucida	27203	84170	P	27203	127674	0	0.00e+00	IR gene	IRb;IRa
S. lucida	76	44569	F	76	57305	-3	2.24e-30	IGS(ycf3,trnS-GGA);accD	LSC;LSC
S. lucida	68	44577	F	68	57313	-2	1.59e-27	IGS(ycf3,trnS-GGA);accD	LSC;LSC
S. lucida	55	38374	F	55	40598	-2	6.95e-20	psaB;psaA	LSC;LSC
S. lucida	48	82962	P	48	82962	-2	8.64e-16	IGS(rps16,rps3);IGS(rps16,rps3)	LSC;LSC
S. lucida	49	38364	F	49	40588	-3	1.06e-14	psaB;psaA	LSC;LSC
S. lucida	42	98924	F	42	120374	-2	2.70e-12	IGS(ndhB/ndhB-2,trnV-GAC);ndhA-intron1	IRb;SSC
S. lucida	42	120374	P	42	140081	-2	2.70e-12	ndhA-intron1;IGS(trnV-GAC-2,ndhB-3/ndhB-4)	SSC;IRa
S. lucida	43	27467	P	43	27467	-3	2.91e-11	IGS(petN,psbM);IGS(petN,psbM)	LSC;LSC
S. lucida	32	11895	P	32	11895	0	3.66e-10	IGS(atpF,atpH);IGS(atpF,atpH)	LSC;LSC
S. lucida	39	38414	F	39	40638	-3	5.51e-09	psaB;psaA	LSC;LSC
S. lucida	39	43332	F	39	98926	-3	5.51e-09	ycf3-intron1;IGS(ndhB/ndhB-2,trnV-GAC)	LSC;IRb
S. lucida	39	43332	P	39	140082	-3	5.51e-09	ycf3-intron1;IGS(trnV-GAC-2,ndhB-3/ndhB-4)	LSC;IRa
S. lucida	39	91874	F	39	91892	-3	5.51e-09	ycf2,ycf2-2;ycf2,ycf2-2	IRb;IRb
S. lucida	39	91874	P	39	147116	-3	5.51e-09	ycf2,ycf2-2;ycf2-3,ycf2-4	IRb;IRa
S. lucida	39	91892	P	39	147134	-3	5.51e-09	ycf2,ycf2-2;ycf2-3,ycf2-4	IRb;IRa
S. lucida	39	147116	F	39	147134	-3	5.51e-09	ycf2-3,ycf2-4;ycf2-3,ycf2-4	IRa;IRa
S. lucida	35	80730	R	35	80739	-2	3.06e-08	IGS(rps8,rpl14);IGS(rps8,rpl14)	LSC;LSC
S. lucida	32	98934	F	32	120384	-1	3.51e-08	IGS(ndhB/ndhB-2,trnV-GAC);ndhA-intron1	IRb;SSC
S. lucida	32	120384	P	32	140081	-1	3.51e-08	ndhA-intron1;IGS(trnV-GAC-2,ndhB-3/ndhB-4)	SSC;IRa
S. lucida	37	30518	P	37	30518	-3	7.49e-08	IGS(trnE-UUC,trnT-GGU);IGS(trnE-UUC,trnT-GGU)	LSC;LSC
S. lucida	36	38402	F	36	40626	-3	2.75e-07	psaB;psaA	LSC;LSC
S. lucida	30	6667	P	30	44756	-1	5.27e-07	trnS-GCU(partical:96.67%);trnS-GGA(partical:96.67%)	LSC;LSC
S. lucida	30	26158	P	30	26160	-1	5.27e-07	IGS(rpoB,trnC-GCA);IGS(rpoB,trnC-GCA)	LSC;LSC
S. lucida	30	50296	F	30	50312	-1	5.27e-07	IGS(ndhC,trnV-UAC);IGS(ndhC,trnV-UAC)	LSC;LSC
S. lucida	31	8179	R	31	8179	-2	6.12e-06	IGS(trnT-CGU,trnR-UCU);IGS(trnT-CGU,trnR-UCU)	LSC;LSC
S. lucida	30	26161	P	30	26161	-2	2.29e-05	IGS(rpoB,trnC-GCA);IGS(rpoB,trnC-GCA)	LSC;LSC
S. lucida	30	27931	C	30	123238	-2	2.29e-05	IGS(petN,psbM);IGS(ndhH,rps15)	LSC;SSC
S. lucida	30	42621	P	30	42621	-2	2.29e-05	ycf3-intron2;ycf3-intron2	LSC;LSC
S. lucida	32	89460	F	32	89481	-3	4.90e-05	ycf2,ycf2-2;ycf2,ycf2-2	IRb;IRb
S. lucida	32	89460	P	32	149534	-3	4.90e-05	ycf2,ycf2-2;ycf2-3,ycf2-4	IRb;IRa
S. lucida	32	89481	P	32	149555	-3	4.90e-05	ycf2,ycf2-2;ycf2-3,ycf2-4	IRb;IRa
S. lucida	32	149534	F	32	149555	-3	4.90e-05	ycf2-3,ycf2-4;ycf2-3,ycf2-4	IRa;IRa
S. lucida	31	81378	F	31	81404	-3	1.78e-04	IGS(rpl14,rps16);rps16(partical:51.61%)	LSC;LSC
S. lucida	30	6664	F	30	34949	-3	6.41e-04	trnS-GCU(partical:86.67%);trnS-UGA(partical:86.67%)	LSC;LSC
S. lucida	30	7223	F	30	7245	-3	6.41e-04	IGS(trnS-GCU,trnT-CGU);IGS(trnS-GCU,trnT-CGU)	LSC;LSC
S. lucida	30	8117	F	30	36157	-3	6.41e-04	trnT-CGU-exon2(partical:96.67%);trnG-GCC(partical:93.33%)	LSC;LSC
S. lucida	30	8167	F	30	45863	-3	6.41e-04	IGS(trnT-CGU,trnR-UCU);trnT-UGU(partical:3.33%)	LSC;LSC
S. lucida	30	14887	P	30	70200	-3	6.41e-04	IGS(rps2,rpoC2);clpP-intron2	LSC;LSC
S. lucida	30	27938	R	30	80662	-3	6.41e-04	IGS(petN,psbM);IGS(rps8,rpl14)	LSC;LSC
S. lucida	30	71820	F	30	71847	-3	6.41e-04	IGS(clpP,psbB);IGS(clpP,psbB)	LSC;LSC
S. interior	27168	83802	P	27168	127277	0	0.00e+00	IR gene	IRb;IRa
S. interior	71	44452	F	71	57009	-3	1.86e-27	trnG-GCC-intron2,trnG-GCC-intron1;accD,trnG-GCC-intron2,trnG-GCC-intron1	LSC;LSC
S. interior	68	44460	F	68	57017	-3	1.04e-25	trnG-GCC-intron2,trnG-GCC-intron1;accD,trnG-GCC-intron2,trnG-GCC-intron1	LSC;LSC
S. interior	53	27528	F	53	27554	0	8.27e-23	trnG-GCC-intron2;trnG-GCC-intron2	LSC;LSC
S. interior	55	38271	F	55	40495	-2	6.91e-20	psaB,trnG-GCC-intron2,trnG-GCC-intron1;psaA,trnG-GCC-intron2,trnG-GCC-intron1	LSC;LSC
S. interior	47	81865	F	47	81912	0	3.39e-19	rpl16-intron1,trnG-GCC-intron2,trnG-GCC-intron1;rpl16-intron1,trnG-GCC-intron2,trnG-GCC-intron1	LSC;LSC
S. interior	49	38261	F	49	40485	-3	1.05e-14	psaB,trnG-GCC-intron2,trnG-GCC-intron1;psaA,trnG-GCC-intron2,trnG-GCC-intron1	LSC;LSC
S. interior	42	98537	F	42	119978	-2	2.69e-12	trnG-GCC-intron2,trnG-GCC-intron1;ndhA-intron1,trnG-GCC-intron2,trnG-GCC-intron1	IRb;SSC
S. interior	42	119978	P	42	139668	-2	2.69e-12	ndhA-intron1,trnG-GCC-intron2,trnG-GCC-intron1;trnG-GCC-intron2,trnG-GCC-intron1	SSC;IRa
S. interior	43	27428	P	43	27428	-3	2.89e-11	trnG-GCC-intron2;trnG-GCC-intron2	LSC;LSC
S. interior	33	35835	R	33	35835	0	9.09e-11	trnG-GCC-intron2;trnG-GCC-intron2	LSC;LSC
S. interior	39	38311	F	39	40535	-3	5.48e-09	psaB,trnG-GCC-intron2,trnG-GCC-intron1;psaA,trnG-GCC-intron2,trnG-GCC-intron1	LSC;LSC
S. interior	39	43220	F	39	98539	-3	5.48e-09	trnG-GCC-intron2,trnG-GCC-intron1,ycf3-intron1;trnG-GCC-intron2,trnG-GCC-intron1	LSC;IRb
S. interior	39	43220	P	39	139669	-3	5.48e-09	trnG-GCC-intron2,trnG-GCC-intron1,ycf3-intron1;trnG-GCC-intron2,trnG-GCC-intron1	LSC;IRa
S. interior	39	91499	F	39	91517	-3	5.48e-09	trnG-GCC-intron2,trnG-GCC-intron1,ycf2-2;trnG-GCC-intron2,trnG-GCC-intron1,ycf2-2	IRb;IRb
S. interior	39	91499	P	39	146691	-3	5.48e-09	trnG-GCC-intron2,trnG-GCC-intron1,ycf2-2;trnG-GCC-intron2,trnG-GCC-intron1,ycf2	IRb;IRa
S. interior	39	91517	P	39	146709	-3	5.48e-09	trnG-GCC-intron2,trnG-GCC-intron1,ycf2-2;trnG-GCC-intron2,trnG-GCC-intron1,ycf2	IRb;IRa
S. interior	39	146691	F	39	146709	-3	5.48e-09	trnG-GCC-intron2,trnG-GCC-intron1,ycf2;trnG-GCC-intron2,trnG-GCC-intron1,ycf2	IRa;IRa
S. interior	32	50224	F	32	50242	-1	3.49e-08	trnG-GCC-intron2,trnG-GCC-intron1;trnG-GCC-intron2,trnG-GCC-intron1	LSC;LSC
S. interior	32	98547	F	32	119988	-1	3.49e-08	trnG-GCC-intron2,trnG-GCC-intron1;ndhA-intron1,trnG-GCC-intron2,trnG-GCC-intron1	IRb;SSC
S. interior	32	119988	P	32	139668	-1	3.49e-08	ndhA-intron1,trnG-GCC-intron2,trnG-GCC-intron1;trnG-GCC-intron2,trnG-GCC-intron1	SSC;IRa
S. interior	37	30358	P	37	30358	-3	7.45e-08	trnG-GCC-intron2;trnG-GCC-intron2	LSC;LSC
S. interior	36	38299	F	36	40523	-3	2.74e-07	psaB,trnG-GCC-intron2,trnG-GCC-intron1;psaA,trnG-GCC-intron2,trnG-GCC-intron1	LSC;LSC
S. interior	33	80355	R	33	80364	-2	4.32e-07	trnG-GCC-intron2,trnG-GCC-intron1;trnG-GCC-intron2,trnG-GCC-intron1	LSC;LSC
S. interior	30	6580	P	30	44639	-1	5.24e-07	trnG-GCC-intron2,trnS-GCU(partical:96.67%);trnG-GCC-intron2,trnG-GCC-intron1,trnS-GGA(partical:96.67%)	LSC;LSC
S. interior	30	27528	F	30	27580	-1	5.24e-07	trnG-GCC-intron2;trnG-GCC-intron2	LSC;LSC
S. interior	32	4562	R	32	4562	-2	1.62e-06	trnG-GCC-intron2;trnG-GCC-intron2	LSC;LSC
S. interior	31	30440	F	31	30460	-2	6.09e-06	trnG-GCC-intron2;trnG-GCC-intron2	LSC;LSC
S. interior	33	35834	F	33	35845	-3	1.34e-05	trnG-GCC-intron2;trnG-GCC-intron2	LSC;LSC
S. interior	32	69877	P	32	80934	-3	4.87e-05	clpP-intron2,trnG-GCC-intron2,trnG-GCC-intron1;trnG-GCC-intron2,trnG-GCC-intron1	LSC;LSC
S. interior	32	89085	F	32	89106	-3	4.87e-05	trnG-GCC-intron2,trnG-GCC-intron1,ycf2-2;trnG-GCC-intron2,trnG-GCC-intron1,ycf2-2	IRb;IRb
S. interior	32	89085	P	32	149109	-3	4.87e-05	trnG-GCC-intron2,trnG-GCC-intron1,ycf2-2;trnG-GCC-intron2,trnG-GCC-intron1,ycf2	IRb;IRa
S. interior	32	89106	P	32	149130	-3	4.87e-05	trnG-GCC-intron2,trnG-GCC-intron1,ycf2-2;trnG-GCC-intron2,trnG-GCC-intron1,ycf2	IRb;IRa
S. interior	32	149109	F	32	149130	-3	4.87e-05	trnG-GCC-intron2,trnG-GCC-intron1,ycf2;trnG-GCC-intron2,trnG-GCC-intron1,ycf2	IRa;IRa
S. interior	31	8482	F	31	8515	-3	1.77e-04	trnG-GCC-intron2;trnG-GCC-intron2	LSC;LSC
S. interior	31	30377	F	31	30409	-3	1.77e-04	trnG-GCC-intron2;trnG-GCC-intron2	LSC;LSC
S. interior	31	65110	C	31	84295	-3	1.77e-04	trnG-GCC-intron2,trnG-GCC-intron1;trnG-GCC-intron2,trnG-GCC-intron1	LSC;IRb
S. interior	31	65110	R	31	153921	-3	1.77e-04	trnG-GCC-intron2,trnG-GCC-intron1;trnG-GCC-intron2,trnG-GCC-intron1	LSC;IRa
S. interior	30	6577	F	30	34818	-3	6.38e-04	trnG-GCC-intron2,trnS-GCU(partical:86.67%);trnG-GCC-intron2,trnS-UGA(partical:86.67%)	LSC;LSC
S. interior	30	8006	F	30	36057	-3	6.38e-04	trnG-GCC-intron2,trnT-CGU-exon2(partical:96.67%);trnG-GCC-intron2,trnG-GCC-intron1,trnG-GCC-exon2(partical:93.33%),trnG-UCC(partical:93.33%)	LSC;LSC
S. interior	30	44500	F	30	57057	-3	6.38e-04	trnG-GCC-intron2,trnG-GCC-intron1;accD,trnG-GCC-intron2,trnG-GCC-intron1	LSC;LSC
S. interior	30	71495	F	30	71522	-3	6.38e-04	trnG-GCC-intron2,trnG-GCC-intron1;trnG-GCC-intron2,trnG-GCC-intron1	LSC;LSC
